# Supplementary material for: Integrative utilization of genomic resources for improved phylogenetic resolution in Sonerileae (Melastomataceae)
Source: Am J Bot. 2026 Jun 10;113(6):e70216. doi: 10.1002/ajb2.70216 (PMC13280967; doi:10.1002/ajb2.70216)
Supplement: Supplementary file 1 — Appendix S1: Detailed list of taxa sampled in this study, including voucher information for newly generated data and accession numbers for public data. [file AJB2-113-e70216-s003.xlsx]

## Sheet: Sequenced in this study
Chen et al.—American Journal of Botany 2026—Appendix S1
Appendix S1. Detailed list of taxa sampled in this study, including voucher information for newly generated data and accession numbers for public data
Lab Code	Taxon	Collector	Collection number	Herbarium	Locality	SRA accession (target enrichment)	SRA accession (genome skimming)
BSINE_2678	Tashiroea sinensis Diels	Ge, Bin-Jie et al.	2678	CSH	Zhejiang, China	SRR29355489 (released in Quakenbush et al., Taxon, 2025)	SRR38044614
CATPIL_126	Catanthera pilosa M.P.Nayar	Clausing, G.	126	MJG	Sabah, Malaysia	SRR29355558 (released in Quakenbush et al., Taxon, 2025)	SRR38044613
CSP_2541	Catanthera sp. nov.	Penneys, D.S.	2541	BRIT	Sabah, Malaysia	SRR29355481 (released in Quakenbush et al., Taxon, 2025)	SRR38044602
FFORD_16335	Fordiophyton faberi Stapf	Ge, Bin-Jie et al.	16335	CSH	Zhejiang, China	SRR29355552 (released in Quakenbush et al., Taxon, 2025)	SRR38044591
Halt_2228	Heteroblemma alternifolium (Blume) Cámara-Leret, Ridd.-Num. & Veldkamp	Nuraliev, M.	2228	MW	Vietnam	SRR29355540 (released in Quakenbush et al., Taxon, 2025)	SRR38044573
Halt_2490	Heteroblemma alternifolium (Blume) Cámara-Leret, Ridd.-Num. & Veldkamp	Penneys, D.S.	2490	BRIT	Sabah, Malaysia	SRR29355469 (released in Quakenbush et al., Taxon, 2025)	SRR38044562
Hcle_1655	Heteroblemma clemensiae Cámara-Leret	Nuraliev, M.	1655	MW	Vietnam	SRR29355457 (released in Quakenbush et al., Taxon, 2025)	SRR38044587
KEN_WALKERI	Kendrickia walkeri Hook.f.	Yakandawala, D. & Gopallawa, B	KED01	PDA	Sri Lanka	SRR29355447 (released in Quakenbush et al., Taxon, 2025)	SRR38044586
Macu_2512	Medinilla acutialata Pócs & Khoi	Nuraliev, M.	2512	MW	Vietnam	SRR29355436 (released in Quakenbush et al., Taxon, 2025)	SRR38044585
MANIS_10815	Medinilla anisophylla Merr.	SITW	10815	TNM	Vanikolo, Solomon Islands	SRR29355486 (released in Quakenbush et al., Taxon, 2025)	SRR38044584
Mapo_665	Medinilla apoensis C.B.Rob.	PLSPH	665	CMUH, BRIT	Mindanao, Philippines	SRR29355485 (released in Quakenbush et al., Taxon, 2025)	SRR38044612
Marf_9755	Medinilla arfakensis Baker f.	SITW	9755	TNM	Guadalcanal, Solomon Islands	SRR29355484 (released in Quakenbush et al., Taxon, 2025)	SRR38044611
Mbak_813	Medinilla bakeriana Mansf.	James, S.A.	813	BISH, CAS, M	Morobe, Papua New Guinea	SRR29355482 (released in Quakenbush et al., Taxon, 2025)	SRR38044610
MBANA_2743	Medinilla banahaensis Elmer	Fernando, E.S.	2743	CAS	Luzon, Philippines	SRR29355478 (released in Quakenbush et al., Taxon, 2025)	SRR38044609
Mcal_9612	Medinilla calliantha Merr. & L.M.Perry	SITW	9612	TNM	Guadalcanal, Solomon Islands	SRR29355553 (released in Quakenbush et al., Taxon, 2025)	SRR38044608
MCAMI_920	Medinilla multiflora Merr.	PLSPH	1441	CMUH, BRIT	Camiguin, Philippines	SRR29355510 (released in Quakenbush et al., Taxon, 2025)	SRR38044607
Mcau_1709	Medinilla cauliflora Hemsl.	SITW	1709	TNM	Kolombangara, Solomon Islands	SRR29355549 (released in Quakenbush et al., Taxon, 2025)	SRR38044606
MCHER_298	Medinilla chermezonii H.Perrier	Ramahenina	298	MO	Madagascar	SRR29355465 (released in Quakenbush et al., Taxon, 2025)	SRR38044605
Mcoc_198	Medinilla maidenii F.Muell.	Quakenbush, J.P.	198; living material, accession nr. 2002-0198	Marie Selby Botanical Gardens	Western New Guinea, Indonesia	SRR29355441 (released in Quakenbush et al., Taxon, 2025)	SRR38044604
MCORD_2942	Medinilla masoalensis Jum. & H.Perrier	Ravelonarivo	2942	MO	Madagascar	SRR29355439 (released in Quakenbush et al., Taxon, 2025)	SRR38044603
MCORDA_2750	Medinilla cordata Merr.	Fernando, E.S.	2750	CAS	Luzon, Philippines	SRR29355460 (released in Quakenbush et al., Taxon, 2025)	SRR38044601
MDISP	Medinilla disparifolia C.B.Rob.	Quakenbush, J.P.	52	LBC	Luzon, Philippines	SRR29355454 (released in Quakenbush et al., Taxon, 2025)	SRR38044600
MED_CUNEATA	Medinilla cuneata (Thwaites) K.Bremer & Lundin	Yakandawala, D. & Gopallawa, B	MED02	PDA	Sri Lanka	SRR29355455 (released in Quakenbush et al., Taxon, 2025)	SRR38044599
MEDIMANN_3834	Medinilla mannii Hook.f.	Carvalho	3834	BR	Equatorial Guinea	SRR29355444 (released in Quakenbush et al., Taxon, 2025)	SRR38044598
MELEG_2306	Medinilla elegans Elmer	Penneys, D.S.	2306	CAS	Mindanao, Philippines	SRR29355453 (released in Quakenbush et al., Taxon, 2025)	SRR38044597
Meng_2739	Medinilla engleri Gilg	Lovett, J.	2739	M	Tanzania	SRR29355451 (released in Quakenbush et al., Taxon, 2025)	SRR38044596
Merp_9083	Medinilla erpetina Triana	SITW	9083	TNM	Malaita, Solomon Islands	SRR29355450 (released in Quakenbush et al., Taxon, 2025)	SRR38044595
Mgri_1432	Medinilla griffithii C.B.Clarke	Little, D. et al.	1432	NY	Myanmar	SRR29355448 (released in Quakenbush et al., Taxon, 2025)	SRR38044594
Mhal_2633	Medinilla halogeton S.Moore	SITW	2633	TNM	Choiseul, Solomon Islands	SRR29355446 (released in Quakenbush et al., Taxon, 2025)	SRR38044593
MHIMA_1908	Medinilla himalayana Hook.f. ex Triana	Armstrong, K.A. et al.	1908	NY	Myanmar	SRR29355445 (released in Quakenbush et al., Taxon, 2025)	SRR38044592
Mhom_2441	Medinilla homoeandra (Stapf) M.P.Nayar	Penneys, D.S.	2441	BRIT	Sabah, Malaysia	SRR29355443 (released in Quakenbush et al., Taxon, 2025)	SRR38044583
MMACR_7591	Medinilla macrophylla Blume	SFC	7591	SFC, SING	Sarawak, Malaysia	SRR29355442 (released in Quakenbush et al., Taxon, 2025)	SRR38044582
MMEDI	Medinilla medinilliana (Gaudich.) ex Fosberg & Sachet	Peck, N.M.	s.n.	GUAM	Guam	SRR29355536 (released in Quakenbush et al., Taxon, 2025)	SRR38044581
MMICR_8757	Medinilla baronii Baker	Antilahimena, P.	8757	MO	Madagascar	SRR29355554 (released in Quakenbush et al., Taxon, 2025)	SRR38044580
MMORT_10123	Medinilla mortonii Hemsl.	SITW	10123	TNM	Malaita, Solomon Islands	SRR29355434 (released in Quakenbush et al., Taxon, 2025)	SRR38044579
MMYRT_59	Medinilla myrtiformis (Naudin) Triana	Quakenbush, J.P.	59	LBC	Luzon, Philippines	SRR29355509 (released in Quakenbush et al., Taxon, 2025)	SRR38044578
Mnan_2628	Medinilla nana S.Y.Hu	Nuraliev, M. & Vislobokov	2628	MW	Vietnam	SRR29355508 (released in Quakenbush et al., Taxon, 2025)	SRR38044577
Mpac_2745	Medinilla pachygona C.B.Rob.	Fernando, E.S.	2745	CAS	Luzon, Philippines	SRR29355507 (released in Quakenbush et al., Taxon, 2025)	SRR38044576
Mpol_1500	Medinilla polillensis C.B.Rob.	PLSPH	1500	CMUH, BRIT	Negros, Philippines	SRR29355502 (released in Quakenbush et al., Taxon, 2025)	SRR38044575
Mqua_10139	Medinilla quadrifolia (Blume) Blume	SITW	10139	TNM	Malaita, Solomon Islands	SRR29355500 (released in Quakenbush et al., Taxon, 2025)	SRR38044574
MQUADRIA_7579	Medinilla quadrialata Ohwi ex Regalado	SFC	7579	SFC, SING	Sarawak, Malaysia	SRR29355501 (released in Quakenbush et al., Taxon, 2025)	SRR38044572
MRHOD_319	Medinilla plumosa Mansf.	James, S.A.	319	BISH, CAS, M	Papua New Guinea	SRR29355496 (released in Quakenbush et al., Taxon, 2025)	SRR38044571
Mrub_732	Medinilla rubiginosa Cogn.	James, S.A.	732	BISH, LAE, CAS, M	Morobe, Papua New Guinea	SRR29355532 (released in Quakenbush et al., Taxon, 2025)	SRR38044570
MRUBE_432	Medinilla rubescens Merr. & L.M.Perry	SITW	432	TNM, TAIF	Guadalcanal, Solomon Islands	SRR29355535 (released in Quakenbush et al., Taxon, 2025)	SRR38044569
MRUBI_3970	Medinilla erythrophylla Lindl.	Armstrong, K.A. et al.	3970	NY	Myanmar	SRR29355533 (released in Quakenbush et al., Taxon, 2025)	SRR38044568
Msp_116	Medinilla sp.	James, S.A.	116	BISH	Morobe, Papua New Guinea	SRR29355529 (released in Quakenbush et al., Taxon, 2025)	SRR38044567
Mtey_192	Medinilla teysmannii Miq.	Quakenbush, J.P.	192	M	Luzon, Philippines	SRR29355522 (released in Quakenbush et al., Taxon, 2025)	SRR38044566
Mtey_61	Medinilla aff. plumosa	James, S.A.	61	BISH, LAE	West New Britian, Papua New Guinea	SRR29355528 (released in Quakenbush et al., Taxon, 2025)	SRR38044565
MVAGA_1662	Medinilla vagans Merr. & L.M.Perry	SITW	1622	TNM	Kolombangara, Solomon Islands	SRR29355523 (released in Quakenbush et al., Taxon, 2025)	SRR38044564
MVENO_61	Medinilla venosa (Blume) Blume	Quakenbush, J.P.	61	LBC	Luzon, Philippines	SRR29355519 (released in Quakenbush et al., Taxon, 2025)	SRR38044563
MWHIT_2810	Medinilla whitfordii Merr.	Fernando, E.S.	2810	CAS	Luzon, Philippines	SRR29355517 (released in Quakenbush et al., Taxon, 2025)	SRR38044561
Pcon_1576	Medinilla constricta (Blume) Quakenbush & Luo Chen	Brownless, P.	1576	E	Sabah, Malaysia	SRR29355516 (released in Quakenbush et al., Taxon, 2025)	SRR38044560
PHOOK_2463	Medinilla hookeri (Stapf) Quakenbush & Luo Chen	Penneys, D.S.	2463	BRIT	Sabah, Malaysia	SRR29355491 (released in Quakenbush et al., Taxon, 2025)	SRR38044590
Ppul_194	Medinilla pulverulenta (Jack) Quakenbush & Luo Chen	Quakenbush, J.P.	194	M	cultivated; orig. unknown	SRR29355513 (released in Quakenbush et al., Taxon, 2025)	SRR38044589
Pvar_79	Medinilla varingiifolia (Blume) Nayar	Barber, S.	79	E	Sumatra, Indonesia	SRR29355493 (released in Quakenbush et al., Taxon, 2025)	SRR38044588
AMPHCILI_4264	Amphiblemma ciliatum Cogn.	Bidault, Ehoarn et al.	4264	BRLU	Gabon	SRR38111925	SRR38111918
AMPHGOSS_455	Amphiblemma gossweileri Exell	Texier, Nicolas et al.	455	BRLU	Gabon	SRR38111924	SRR38111917
AMPHHETE_4076	Amphiblemma heterophyllum Jacq.-Fél.	Bidault, Ehoarn et al.	4076	BRLU	Gabon	SRR38111913	SRR38111916
AMPHSETO_829	Amphiblemma setosum Hook.f.	Bidault, Ehoarn	829	BRLU	Gabon	SRR38111902	SRR38111915
MGEN_2274	Benna alternifolia Burgt & Ver.-Lib.	X.M. van der Burgt	2274	K	Guinea	SRR38111898	SRR38111914
Boyania_ken	Boyania kenwurdackii Michelang.	Michelangeli, F. A.	2486	NY	Guyana	SRR38111897	SRR38111912
CALVHIRS_1502	Calvoa hirsuta Hook.f. ex Triana	Texier, Nicolas	1502	BRLU	Gabon	SRR38111896	SRR38111911
CALVORIE_4122	Calvoa orientalis Taub.	Bidault, Ehoarn et al.	4122	BRLU	Gabon	SRR38111895	SRR38111910
CINCACAU_2861	Cincinnobotrys acaulis (Cogn.) Gilg	Harder et al.	2861	MO	Zambia	SRR38111894	SRR38111909
CINCOREO_3432	Cincinnobotrys oreophila Gilg	Mwangoka, Moses A.	3432	MO	Tanzania	SRR38111893	SRR38111908
DDES_3440	Dicellandra descoingsii Jacq.-Fél.	Bidault, Ehoarn	3440	BRLU	Gabon	SRR38111923	SRR38111907
GRAVAMBR_5102	Gravesia ambrensis H.Perrier	Gautier et al.	5102	MO	Madagascar	SRR38111922	SRR38111906
GRAVPULC_3186	Gravesia pulchra (Gilg) Jacq.-Fél. ex Wickens	M. Thulin & B. Mhoro	3186	UPS	Tanzania	SRR38111921	SRR38111905
PREUGABO_3693	Preussiella gabonensis Jacq.-Fél.	Lachenaud	3693	BRLU	Gabon	SRR38111920	SRR38111904
PREUKAME_4090	Preussiella kamerunensis Gilg	Stevart et al.	4090	BRLU	Guinea	SRR38111919	SRR38111903
SON_05	Opisthocentra clidemioides Hook.f.	Caddah, M. K.	578	INPA, UCB	Brazil	NA	SRR38111901
SON_10	Tryssophyton quadrifolius K.Wurdack & Michelang.	Wurdack, K.	5865	US	Guyana	NA	SRR38111900
MENDMO	Mendelia mollis (Hook.f.) Ver.-Lib. & G.Kadereit	Kadereit et al.	22ENSM12-2	M, YA	Cameroon	NA	SRR38111899

## Sheet: DGS
Taxon	Voucher	Locality	SRA accession number
Allomorphia arborescens	Liu 793 (SYS)	Tam Dao, Vietnam	SRR26639434
Amphiblemma cymosum		Kew, UK (cultivated)	SRR26639412
Anerincleistus bracteatus	Liu 698 (SYS)	Sarawak, Malaysia	SRR26639365
Anerincleistus macrophyllus	Liu 699 (SYS)	Sarawak, Malaysia	SRR26639361
Anerincleistus sertuliferum	Liu 675 (SYS)	Sarawak, Malaysia	SRR26639441
Aschistanthera cristanthera	Liu 826 (SYS)	Kon Tum, Vietnam	SRR26639440
Blastus auriculatus	Liu 613 (SYS)	Hekou, Nanxi, China	SRR26639403
Blastus borneensis	Liu 806 (SYS)	Nam Đông, Vietnam	SRR26639402
Blastus cochinchinensis	Liu 446 (SYS)	Fengkai, Guandong, China	SRR26639401
Bredia hispida	Liu 764 (A, PE, SYS)	Xuyong, Sichuan, China	SRR26639399
Bredia longiloba	Liu 544 (SYS)	Zixi, Jiangxi, China	SRR26639398
Bredia longiradiosa	Liu 486 (SYS)	Longzhou, Guangxi, China	SRR26639397
Bredia velutina	Liu 612 (SYS)	Jinping, Yunnan, China	SRR26639395
Chiehchenii thyrsi	Liu 727 (SYS)	Jinping, Yunnan, China	To be uploaded
Cyphotheca hispida	Liu 520 (SY)	Xichou, Yunnan, China	To be uploaded
Cyphotheca montana	Liu 596 (SYS)	Jinping, Yunnan, China	SRR26639394
Cyphotheca tentaculifera	Liu 722 (SYS)	Jinping, Yunnan, China	SRR26639418
Driessenia axantha	Zhou et al. M26 (SYS)	Kuching, Malaysia	SRR26639393
Driessenia glanduligera	Liu 657 (SYS)	Sabah, Malaysia	SRR26639392
Driessenia phasmolacuna	C.W. Lin 659 (TAIF)	Sarawak, Malaysia	SRR26639391
Fordiophyton breviscapum	Liu 441 (SYS)	Ruyuan, Guangdong, China	SRR26639390
Fordiophyton faberi	Liu 480 (SYS)	Pingnan, Guangxi, China	SRR26639389
Fordiophyton phamhoangii	Liu 820 (SYS)	Đại Lộc,Vietnam	SRR26639387
Fordiophyton repens	Liu 513 (SYS)	Pingbian, Yunnan, China	SRR26639386
Gravesia laxiflora	Wang 3725 (IBSC)	Madagascar	SRR26639384
Gravesia rosea	Wang 3748 (IBSC)	Madagascar	SRR26639383
Gravesia subglobosa	Wang 3761 (IBSC)	Madagascar	SRR26639382
Heteroblemma bisetosum	Liu 825 (SYS)	Kon Tum, Vietnam	SRR26639381
Heteroblemma serpens	Liu 671 (SYS)	Sarawak, Malaysia	SRR26639380
Heteroblemma sp.	Liu 842 (SYS)	Bi doup Nui Ba, Vietnam	SRR26639379
Kerriothyrsus tetrandrus	Liu 794 (SYS)	Vu Quang, Vietnam	SRR26639378
Medinilla amplectens	Liu 663 (SYS)	Sabah, Malaysia	SRR26639377
Medinilla beamanii	Liu 658 (SYS)	Sabah, Malaysia	SRR26639375
Medinilla nubicola	Liu 500 (SYS)	Malipo, Yunnan, China	SRR26639373
Medinilla petelotii	Liu 589 (SYS)	Malipo, Yunnan, China	SRR26639376
Medinilla robusta	C.W. Lin 681 (TAIF)	Sarawak, Malaysia	SRR26639370
Medinilla rubicunda	C.W. Lin 698 (TAIF)	Sabah, Malaysia	SRR26639371
Medinilla speciosa	C.W. Lin 697 (TAIF)	Sabah, Malaysia	SRR26639372
Nephoanthus nubigenus	C.W. Lin 668 (TAIF)	Vietnam	To be uploaded
Nephoanthus prostratus	C.W. Lin 640 (TAIF)	Gia Lai Province, Vietnam	SRR26639421
Oxyspora bullata	Zhou et al. M44 (SYS)	Kuala Lumpur, Malaysia	SRR26639437
Oxyspora sp.	Liu 681 (SYS)	Sarawak, Malaysia	SRR26639438
Oxyspora urophylla	Liu 718 (SYS)	Jinping, Yunnan, China	SRR26639423
Perilimnastes dispar	Zhou et al. M20 (SYS)	Sabah, Malaysia	SRR26639432
Perilimnastes melastomatoides	Liu 447 (SYS)	Lingshui, Hainan, China	SRR26639424
Perilimnastes ternata	Liu 582 (SYS)	Sarawak, Malaysia	SRR26639414
Phyllagathis cymigera	Liu 624 (SYS)	Malipo, Yunnan, China	SRR26639433
Phyllagathis elattandra	Liu 554 (SYS)	Guiping, Guangxi, China	SRR26639431
Phyllagathis erecta	Liu 507 (SYS)	Malipo, Yunnan, China	SRR26639430
Phyllagathis griffithii	W.L. Ng s.n. (SYS)	Malaysia	SRR26639429
Phyllagathis gymnantha	C.W. Lin 625 (TAIF)	Sarawak, Malaysia	To be uploaded
Phyllagathis hispida	Zhou et al. M49 (SYS)	Kuala Lumpur, Malaysia	SRR26639428
Phyllagathis lii	C.W. Lin 667 (TAIF)	Sarawak, Malaysia	SRR26639427
Phyllagathis longifolia	Liu 688 (SYS)	Sarawak, Malaysia	SRR26639426
Phyllagathis megalocentra	Liu 840 (SYS)	Bi doup Nui Ba, Vietnam	SRR26639425
Phyllagathis osmantha	C.W. Lin 567 (TAIF)	Sarawak, Malaysia	SRR26639422
Phyllagathis rotundifolia	Zhou et al. M50 (SYS)	Kuala Lumpur, Malasysia	SRR26639420
Phyllagathis scortechinii	Zhou et al. M48 (SYS)	Kuala Lumpur, Malasysia	To be uploaded
Phyllagathis sp. nov.	C.W. Lin 654 (TAIF)	Sarawak, Malaysia	To be uploaded
Phyllagathis tuberculata	Zhou et al. M43 (SYS)	Kuala Lumpur, Malasysia	SRR26639417
Phyllagathis tuberosa	J. Wai 2567 (PSU)	Ubon Ratcharhani, Thailand	SRR26639416
Plagiopetalum esquirolii	Liu 714 (SYS)	Malipo, Yunnan, China	SRR26639413
Plagiopetalum longipes	Liu 599 (SYS)	Hongya, Sichuan, China	SRR26639435
Poilannammia allomorphioidea	Liu 837 (SYS)	Bi doup Nui Ba, Vietnam	SRR26639411
Sarcopyramis bodinieri	Liu 502 (SYS)	Malipo, Yunnan, China	To be uploaded
Scorpiothyrsus oligotrichus	Liu 454 (SYS)	Ledong, Hainan, China	SRR26639409
Sonerila obliqua	Liu 682 (SYS)	Sarawak, Malaysia	SRR26639408
Sonerila pulchella	Liu 668 (SYS)	Sabah, Malaysia	SRR26639407
Sonerila velutina	Liu 683 (SYS)	Sarawak, Malaysia	SRR26639406
Sporocyphoxeia albiflora	Liu 731 (SYS)	Malipo, Yunnan, China	To be uploaded
Sporoxeia hispida	Liu 732 (SYS)	Jinxiu, Guangxi, China	SRR26639369
Sporoxeia latifolia	Liu 524 (SYS)	Malipo, Yunnan, China	SRR26639405
Styrophyton caudatum	Liu 615 (SYS)	Malipo, Yunnan, China	SRR26639367
Tashiroea sessilifolia	Liu 540 (SYS)	Huaiji, Guangdong, China	SRR26639366
Tashiroea yaeyamensis	Liu 631 (SYS)	Iriomote, Japan	SRR26639364
Tigridiopalma exalata	Liu 781 (SYS)	Huizhou, Guangdong, China	To be uploaded
Tigridiopalma magnifica	Liu 429 (SYS)	Gaozhou, Guangdong, China	SRR26639363
Vietsenia scaposa	Liu 812 (SYS)	BàNà nature reserve, Vietnam	SRR26639362

## Sheet: RNA-seq
Taxon	Voucher	Locality	SRA or GSA accession number
Bredia hirsuta	Liu 563 (SYS)	Taidon, Taiwan	SRR17439751 (SRA)
Fordiophyton peperomiifolium	Liu 432 (SYS)	Qingyuan, Guangdong, China	SRR17439750 (SRA)
Medinilla magnifica	Soltis and Miles 2948		ERR2040321 (SRA)
Melastoma dodecandrum			CRR290829 (GSA)
Melastoma sanguineum		Qiongzhong, Hainan, China	SRR8720026 (SRA)
Melastoma tetramerum	YI-344	Ogasawara, Chichijima, Japan	DRR172093 (SRA)
Osbeckia stellata		Chishui, Guizhou, China	SRR22557471 (SRA)
Oxyspora paniculata	Liu 523 (SYS)	Malipo, Yunnan, China	SRR17439749 (SRA)
Perilimnastes setotheca	Liu 576 (SYS)	Yangchun, Guangdong, China	SRR17439746 (SRA)
Neophyllagathis cavaleriei	Liu 456 (SYS)	Dongkou, Hunan, China	SRR17439748 (SRA)
Phyllagathis rufa	Liu 679 (SYS)	Sarawak, Malaysia	SRR17439747 (SRA)
Phyllagathis tetrandra	Liu 713 (SYS)	Malipo, Yunnan, China	SRR17439745 (SRA)
Sarcopyramis napalensis	Liu 581 (SYS)	Zhangjiajie, Hunan, China	SRR17439744 (SRA)
Scorpiothyrsus shangszeensis	Liu 626 (SYS)	Napo, Guangxi, China	SRR17439743 (SRA)
Tashiroea amoena	Liu 571 (SYS)	Pingnan, Fujian, China	SRR17439742 (SRA)
Miconia bicolor	Soltis and Miles 2766		ERR2040320 (SRA)

## Sheet: Genome
Taxon	Voucher	Locality	Accession number
Barthea barthei		Shenzhen, Guangdong province, China	GWHDUDN00000000 (NGDC)
Melastoma candidum		Wenchang, Hainan, China	JAKZET000000000 (NGDC)

## Sheet: Angiosperms353
Taxon	Collector	Collection number	Herbarium	Locality	ENA accession number	Notes
Bourdaria felicis	Haba, P.M.; van der Burgt, X.; Diallo, A.	438	K	Guinea	ERR5034861
Boyania colombiana	Daly, D.	14243	NY	Colombia	ERR5033996
Calvoa crassinoda	Daniel, T.	11372	CAS		ERR5034961
Calvoa monticola	Haba, P.K.; Diallo, B.; Gofona, F.; Haba, K.	455	K	Guinea	ERR5034860
Catanthera sp.	Penneys, D.S.	2523	BRIT		ERR5084316
Dicellandra barteri	van der Burgt, X.; Ngansop, E.	1708	K	Cameroon	ERR5034066
Fordiophyton strictum	Penneys, D.S.	1981	CAS		ERR5034373
Gravesia setifera	Almeda, F.	9974	CAS	Madagascar	ERR5033993
Gravesia vestita	Letsara, R.K.	978	CAS	Madagascar	ERR5034959
Medinilla sedifolia		2002-3109 (living collection accession number)	K	Madagascar	ERR5034679	RBGKew DNA Bank: (DNA Bank ID: 33455)
Medinilla setigera	Penneys, D.S.	2362	CAS		ERR5034963
Oxyspora cordata	Penneys, D.S.	2516	BRIT		ERR5034964
Oxyspora sp.	Du, N.V.; Quang, B.H.; Chinh, V.T.; The, P.V.; de Kok, R.; Xanthos, M.D.; Moore, A.; Sinou, C.J.A.A.; Clark, R.P.; Little, P.I.	HNK3352	K		ERR5084301	K000566670 (specimen barcode)
Perilimnastes elliptica	Penneys, D.S.	2423	BRIT		ERR5034378
Phainantha laxiflora	Michelangeli, F. A.	2347	NY	Guyana	ERR5034000
Sonerila cantonensis	Soe Myint Aye	8	NY	Myanmar	ERR5033995
