# Supplementary material for: Integrative utilization of genomic resources for improved phylogenetic resolution in Sonerileae (Melastomataceae)
Source: Am J Bot. 2026 Jun 10;113(6):e70216. doi: 10.1002/ajb2.70216 (PMC13280967; doi:10.1002/ajb2.70216)
Supplement: Supplementary file 2 — Appendix S2: Matching loci between the newly developed reference comprising 5626 loci and the Melastomataceae probe set containing 396 loci, and the Angiosperms353 probe set. [file AJB2-113-e70216-s004.xlsx]

## Sheet: blast_results_Angiosperms353
Chen et al.—American Journal of Botany 2026—Appendix S2
Appendix S2. Matching loci between the newly developed reference, comprising 5626 loci and the Melastomataceae probe set containing 396 loci, and the Angiosperms353 probe set.
qseqid	sseqid	pident	length	mismatch	gapopen	qstart	qend	sstart	send	evalue	bitscore
RQZP-6995	SRR8720026-cluster10804	90.196	51	4	1	159	208	521	571	3.47e-10	65.8
RQZP-6995	SRR22574045-cluster10804	90.196	51	4	1	159	208	521	571	3.47e-10	65.8
RQZP-6995	SRR17439748-cluster10804	90.196	51	4	1	159	208	174	224	3.47e-10	65.8
RQZP-6995	ERR2040321-cluster10804	90.196	51	4	1	159	208	510	560	3.47e-10	65.8
RQZP-6995	ERR2040320-cluster10804	90.196	51	4	1	159	208	230	280	3.47e-10	65.8
RQZP-6995	DRR172093-cluster10804	90.196	51	4	1	159	208	64	114	3.47e-10	65.8
RQZP-6995	CRR290829-cluster10804	90.196	51	4	1	159	208	509	559	3.47e-10	65.8
SLYR-6995	SRR8720026-cluster10804	77.682	233	48	4	1	231	373	603	1.93e-32	139
SLYR-6995	SRR22574045-cluster10804	77.682	233	48	4	1	231	373	603	1.93e-32	139
SLYR-6995	CRR290829-cluster10804	77.253	233	49	4	1	231	361	591	9e-31	134
SLYR-6995	DRR172093-cluster10804	79.592	147	28	2	86	231	1	146	7.06e-22	104
WWQZ-6995	ERR2040321-cluster10804	100	237	0	0	1	237	362	598	1.7e-122	438
WWQZ-6995	SRR17439748-cluster10804	97.89	237	5	0	1	237	26	262	3.71e-114	411
WWQZ-6995	ERR2040320-cluster10804	94.515	237	13	0	1	237	82	318	8.15e-101	366
WWQZ-6995	SRR8720026-cluster10804	94.492	236	13	0	1	236	373	608	2.93e-100	364
WWQZ-6995	SRR22574045-cluster10804	94.492	236	13	0	1	236	373	608	2.93e-100	364
WWQZ-6995	CRR290829-cluster10804	94.068	236	14	0	1	236	361	596	1.36e-98	359
WWQZ-6995	ACY8-cluster10804	91.983	237	19	0	1	237	320	556	8.27e-91	333
WWQZ-6995	SRR17439743-cluster10804	97.238	181	5	0	1	181	316	496	5.01e-83	307
WWQZ-6995	DRR172093-cluster10804	96.689	151	5	0	86	236	1	151	2.38e-66	252
WWQZ-6995	SRR17439747-cluster10804	100	59	0	0	178	236	1	59	1.52e-23	110
WWQZ-6995	SRR22557471-cluster10804	98.305	59	1	0	178	236	1	59	7.06e-22	104
WWQZ-6995	SRR17439745-cluster10804	98.276	58	1	0	180	237	41	98	2.54e-21	102
WWQZ-6995	SRR17439745-cluster10804	92.857	42	3	0	47	88	1	42	4.31e-09	62.1
WWQZ-6995	SRR17439744-cluster10804	96.61	59	2	0	178	236	1	59	3.28e-20	99
SWGX-6995	ERR2040320-cluster10804	100	237	0	0	1	237	82	318	1.7e-122	438
SWGX-6995	SRR17439748-cluster10804	94.515	237	13	0	1	237	26	262	8.15e-101	366
SWGX-6995	ERR2040321-cluster10804	94.515	237	13	0	1	237	362	598	8.15e-101	366
SWGX-6995	SRR8720026-cluster10804	91.949	236	19	0	1	236	373	608	2.97e-90	331
SWGX-6995	SRR22574045-cluster10804	91.949	236	19	0	1	236	373	608	2.97e-90	331
SWGX-6995	CRR290829-cluster10804	91.525	236	20	0	1	236	361	596	1.38e-88	326
SWGX-6995	ACY8-cluster10804	91.139	237	21	0	1	237	320	556	1.79e-87	322
SWGX-6995	SRR17439743-cluster10804	94.475	181	10	0	1	181	316	496	1.09e-74	279
SWGX-6995	DRR172093-cluster10804	94.04	151	9	0	86	236	1	151	1.12e-59	230
SWGX-6995	SRR17439747-cluster10804	98.305	59	1	0	178	236	1	59	7.06e-22	104
SWGX-6995	SRR22557471-cluster10804	96.61	59	2	0	178	236	1	59	3.28e-20	99
SWGX-6995	SRR17439745-cluster10804	96.552	58	2	0	180	237	41	98	1.18e-19	97.1
SWGX-6995	SRR17439744-cluster10804	94.915	59	3	0	178	236	1	59	1.53e-18	93.5
JPDJ-5200	ACY8-cluster3491	79.422	588	120	1	10	596	264	851	7.68e-115	414
WIGA-5200	SRR17439743-cluster3491	78.503	521	108	4	1	519	337	855	4.12e-92	339
WIGA-5200	SRR17439750-cluster3491	78.311	521	109	4	1	519	337	855	1.92e-90	333
WIGA-5200	SRR17439742-cluster3491	77.885	520	113	2	1	519	337	855	4.15e-87	322
WIGA-5200	SRR17439748-cluster3491	77.692	520	114	2	1	519	328	846	1.93e-85	316
FEDW-5200	SRR22557471-cluster3491	81.379	290	54	0	13	302	268	557	1.77e-61	237
FGDU_grafted_with_PRFO-5200	SRR22557471-cluster3491	76.845	393	87	4	5	395	260	650	6.46e-56	219
UAXP-5200	SRR17439750-cluster3491	79.5	600	117	6	1	597	259	855	4.59e-117	422
UAXP-5200	SRR17439748-cluster3491	78.203	601	123	7	1	597	250	846	1.01e-103	377
UAXP-5200	SRR17439743-cluster3491	78.203	601	123	7	1	597	259	855	1.01e-103	377
UAXP-5200	SRR17439749-cluster3491	77.741	602	124	9	1	597	259	855	1.01e-98	361
UAXP-5200	SRR17439742-cluster3491	77.704	601	126	7	1	597	259	855	1.01e-98	361
WWQZ-5200	SRR17439750-cluster3491	95.98	597	24	0	1	597	259	855	0	970
WWQZ-5200	SRR17439748-cluster3491	94.64	597	32	0	1	597	250	846	0	926
WWQZ-5200	SRR17439745-cluster3491	94.472	597	33	0	1	597	259	855	0	920
WWQZ-5200	SRR17439743-cluster3491	94.472	597	33	0	1	597	259	855	0	920
WWQZ-5200	SRR17439742-cluster3491	94.305	597	34	0	1	597	259	855	0	915
WWQZ-5200	SRR17439749-cluster3491	93.97	597	36	0	1	597	259	855	0	904
WWQZ-5200	ERR2040320-cluster3491	92.127	597	47	0	1	597	142	738	0	843
WWQZ-5200	DRR172093-cluster3491	89.316	599	60	3	1	597	256	852	0	749
WWQZ-5200	SRR22574045-cluster3491	88.815	599	63	3	1	597	256	852	0	732
WWQZ-5200	ACY8-cluster3491	88.777	597	65	2	1	596	256	851	0	730
WWQZ-5200	SRR8720026-cluster3491	88.648	599	64	3	1	597	256	852	0	726
WWQZ-5200	CRR290829-cluster3491	87.437	597	75	0	1	597	256	852	0	688
WWQZ-5200	SRR22557471-cluster3491	86.582	395	53	0	1	395	256	650	1.64e-121	436
WWQZ-5200	SRR17439747-cluster3491	90.794	315	29	0	283	597	1	315	4.59e-117	422
SWGX-5200	ERR2040320-cluster3491	100	597	0	0	1	597	142	738	0	1103
SWGX-5200	SRR17439750-cluster3491	91.792	597	49	0	1	597	259	855	0	832
SWGX-5200	SRR17439743-cluster3491	91.472	598	49	2	1	597	259	855	0	821
SWGX-5200	SRR17439748-cluster3491	91.29	597	52	0	1	597	250	846	0	815
SWGX-5200	SRR17439749-cluster3491	91.122	597	53	0	1	597	259	855	0	809
SWGX-5200	SRR17439745-cluster3491	91.122	597	53	0	1	597	259	855	0	809
SWGX-5200	SRR17439742-cluster3491	90.955	597	54	0	1	597	259	855	0	804
SWGX-5200	DRR172093-cluster3491	90.787	597	55	0	1	597	256	852	0	798
SWGX-5200	SRR8720026-cluster3491	89.782	597	61	0	1	597	256	852	0	765
SWGX-5200	SRR22574045-cluster3491	89.447	597	63	0	1	597	256	852	0	754
SWGX-5200	CRR290829-cluster3491	89.28	597	64	0	1	597	256	852	0	749
SWGX-5200	ACY8-cluster3491	88.945	597	64	2	1	596	256	851	0	736
SWGX-5200	SRR22557471-cluster3491	89.114	395	43	0	1	395	256	650	3.45e-138	492
SWGX-5200	SRR17439747-cluster3491	88.644	317	32	3	283	597	1	315	2.17e-105	383
THHD-6780	CRR290829-cluster8233	82.789	337	58	0	7	343	274	610	3.79e-81	302
THHD-6780	DRR172093-cluster8233	81.899	337	61	0	7	343	274	610	3.82e-76	285
THHD-6780	SRR22557471-cluster8233	81.711	339	58	3	7	343	274	610	1.78e-74	279
THHD-6780	SRR17439748-cluster8233	81.306	337	63	0	7	343	274	610	8.27e-73	274
THHD-6780	SRR22574045-cluster8233	83.628	226	36	1	7	232	274	498	6.58e-54	211
SWGX-6780	ERR2040320-cluster8233	100	364	0	0	1	364	268	631	0	673
SWGX-6780	SRR17439742-cluster8233	89.835	364	36	1	1	364	268	630	1.27e-130	466
SWGX-6780	SRR17439751-cluster8233	90	360	35	1	1	359	268	627	4.57e-130	464
SWGX-6780	SRR17439743-cluster8233	90	360	35	1	1	359	268	627	4.57e-130	464
SWGX-6780	SRR17439746-cluster8233	89.722	360	36	1	1	359	268	627	2.13e-128	459
SWGX-6780	SRR17439745-cluster8233	89.444	360	37	1	1	359	259	618	9.9e-127	453
SWGX-6780	SRR17439747-cluster8233	88.889	360	39	1	1	359	268	627	2.14e-123	442
SWGX-6780	DRR172093-cluster8233	88.056	360	42	1	1	359	268	627	2.16e-118	425
SWGX-6780	CRR290829-cluster8233	88.056	360	42	1	1	359	268	627	2.16e-118	425
SWGX-6780	SRR22557471-cluster8233	87.778	360	43	1	1	359	268	627	1e-116	420
SWGX-6780	SRR17439749-cluster8233	91.453	117	10	0	1	117	268	384	6.72e-39	161
FGDU-6780_exonerate_grafted_Orysa-6780	SRR17439743-cluster8233	81.325	332	62	0	13	344	280	611	1.07e-71	270
FGDU-6780_exonerate_grafted_Orysa-6780	SRR17439748-cluster8233	81.194	335	62	1	13	346	280	614	3.85e-71	268
FGDU-6780_exonerate_grafted_Orysa-6780	SRR17439751-cluster8233	80.723	332	64	0	13	344	280	611	2.32e-68	259
FGDU-6780_exonerate_grafted_Orysa-6780	SRR17439744-cluster8233	80.18	333	64	2	13	344	274	605	5.01e-65	248
FGDU-6780_exonerate_grafted_Orysa-6780	SRR17439747-cluster8233	79.58	333	66	2	13	344	280	611	1.09e-61	237
FGDU-6780_exonerate_grafted_Orysa-6780	SRR17439742-cluster8233	79.341	334	68	1	13	346	280	612	1.4e-60	233
Arath-7602	SRR17439749-cluster11838	77.645	501	104	8	153	649	189	685	1.11e-79	298
Arath-7602	SRR17439746-cluster11838	76.984	504	102	11	153	649	189	685	5.19e-73	276
Arath-7602	ERR2040321-cluster11838	77.512	418	89	5	235	649	3	418	4.07e-64	246
Arath-7602	ERR2040320-cluster11838	74.783	345	79	7	298	638	1	341	1.18e-34	148
GDKK-7602	ERR2040321-cluster11838	76.156	411	90	8	238	644	10	416	5.32e-53	209
YNUE_grafted_with_KYNE-7602	SRR17439746-cluster11838	78.079	479	95	8	177	650	210	683	1.55e-78	294
YNUE_grafted_with_KYNE-7602	SRR17439749-cluster11838	77.426	474	107	0	177	650	210	683	3.36e-75	283
YNUE_grafted_with_KYNE-7602	ERR2040320-cluster11838	78.134	343	75	0	301	643	1	343	9.62e-56	219
Ambtr-6072	SRR17439742-cluster7562	77.852	596	120	10	40	629	301	890	4.05e-98	359
Orysa-6072	SRR22574045-cluster7562	73.372	522	125	13	123	637	390	904	9.5e-45	182
Orysa-6072	SRR8720026-cluster7562	72.989	522	127	13	123	637	390	904	2.06e-41	171
Orysa-6072	CRR290829-cluster7562	72.797	522	128	13	123	637	390	904	9.57e-40	165
Orysa-6072	ACY8-cluster7562	76.205	332	68	11	165	491	7	332	9.57e-40	165
Orysa-6072	DRR172093-cluster7562	74.866	374	84	10	123	491	390	758	1.24e-38	161
XBKS-6072	SRR17439746-cluster7562	74.277	622	149	9	49	666	316	930	7.14e-66	252
XBKS-6072	ERR2040320-cluster7562	74.277	622	149	9	49	666	49	663	7.14e-66	252
XBKS-6072	ERR2040321-cluster7562	74.555	562	134	7	50	608	314	869	2e-61	237
XBKS-6072	SRR17439742-cluster7562	73.794	622	152	9	49	666	307	921	7.19e-61	235
XBKS-6072	SRR17439745-cluster7562	74.155	592	140	11	49	635	49	632	2.59e-60	233
XBKS-6072	SRR17439751-cluster7562	73.529	612	151	9	49	656	319	923	5.6e-57	222
XPBC-6072	SRR22574045-cluster7562	78.032	569	117	7	25	589	298	862	6.78e-96	351
XPBC-6072	ERR2040320-cluster7562	76.948	629	135	9	37	660	40	663	2.44e-95	350
XPBC-6072	ACY8-cluster7562	78.592	355	67	9	153	503	1	350	4.29e-58	226
FGDU_grafted_with_Orysa-6072	ERR2040321-cluster7562	81.494	616	112	2	36	650	300	914	4.94e-142	505
FGDU_grafted_with_Orysa-6072	SRR17439746-cluster7562	81.081	629	117	2	36	663	303	930	6.39e-141	501
FGDU_grafted_with_Orysa-6072	SRR17439751-cluster7562	81.605	598	108	2	36	632	306	902	1.07e-138	494
FGDU_grafted_with_Orysa-6072	SRR17439742-cluster7562	81.169	616	114	2	36	650	294	908	1.07e-138	494
FGDU_grafted_with_Orysa-6072	ERR2040320-cluster7562	81.24	597	110	2	40	635	40	635	8.33e-135	481
FGDU_grafted_with_Orysa-6072	SRR17439745-cluster7562	80.476	630	119	4	36	663	36	663	3e-134	479
UAXP_grafted_with_Orysa-6072	SRR17439745-cluster7562	74.608	638	138	19	38	660	35	663	4.23e-68	259
YNUE-6072	SRR22574045-cluster7562	79.777	628	120	6	43	668	307	929	2.37e-125	449
YNUE-6072	SRR8720026-cluster7562	79.68	625	120	6	46	668	310	929	1.1e-123	444
YNUE-6072	CRR290829-cluster7562	79.459	628	122	6	43	668	307	929	5.13e-122	438
YNUE-6072	ERR2040321-cluster7562	79.14	628	129	2	43	669	301	927	2.39e-120	433
YNUE-6072	DRR172093-cluster7562	81.064	470	85	4	43	510	307	774	5.28e-102	372
YNUE-6072	ACY8-cluster7562	80	350	66	4	163	510	1	348	5.55e-67	255
DHPO-6376	SRR17439747-cluster9720	77.509	538	102	7	19	539	124	659	5.33e-82	305
DHPO-6376	SRR17439742-cluster9720	77.914	489	91	5	19	491	105	592	5.37e-77	289
DHPO-6376	ERR2040321-cluster9720	75.978	537	112	6	19	539	124	659	1.17e-68	261
DHPO-6376	ERR2040320-cluster9720	79.501	361	66	3	186	539	72	431	2.53e-65	250
DHPO-6376	SRR17439751-cluster9720	81.783	258	45	2	283	539	1	257	9.24e-55	215
DHPO-6376	SRR17439750-cluster9720	77.778	342	74	2	283	623	1	341	4.3e-53	209
DHPO-6376	SRR17439749-cluster9720	81.008	258	47	2	283	539	1	257	2e-51	204
DHPO-6376	ACY8-cluster9720	77.311	357	73	3	142	491	266	621	2e-51	204
IXVJ-6376	ACY8-cluster9720	76.518	494	110	6	10	500	122	612	7.3e-70	265
IXVJ-6376	SRR17439751-cluster9720	82.979	235	38	2	301	534	1	234	9.65e-54	211
ZMGN-6376	DRR172093-cluster9720	78.202	445	87	10	16	455	175	614	3.25e-73	276
ZMGN-6376	SRR22574045-cluster9720	77.703	444	93	6	16	456	124	564	1.96e-70	267
ZMGN-6376	CRR290829-cluster9720	77.652	443	93	6	16	455	121	560	7.04e-70	265
SWGX_grafted_with_XNLP-6376	ERR2040320-cluster9720	100	474	0	0	130	603	1	474	0	876
SWGX_grafted_with_XNLP-6376	ERR2040321-cluster9720	91.814	623	49	2	34	655	133	754	0	867
SWGX_grafted_with_XNLP-6376	SRR17439747-cluster9720	91.826	575	47	0	34	608	133	707	0	802
SWGX_grafted_with_XNLP-6376	SRR17439744-cluster9720	91.176	578	49	2	79	655	1	577	0	784
SWGX_grafted_with_XNLP-6376	CRR290829-cluster9720	88.562	612	67	3	46	655	150	760	0	739
SWGX_grafted_with_XNLP-6376	SRR8720026-cluster9720	88.506	609	67	3	49	655	207	814	0	734
SWGX_grafted_with_XNLP-6376	SRR22574045-cluster9720	87.801	623	74	2	34	655	142	763	0	728
SWGX_grafted_with_XNLP-6376	DRR172093-cluster9720	88.423	596	66	3	46	639	204	798	0	715
SWGX_grafted_with_XNLP-6376	SRR17439742-cluster9720	92.484	479	36	0	34	512	114	592	0	686
SWGX_grafted_with_XNLP-6376	ACY8-cluster9720	88.976	508	56	0	5	512	114	621	2.88e-179	628
SWGX_grafted_with_XNLP-6376	SRR17439751-cluster9720	91.785	353	27	2	304	655	1	352	1.42e-137	490
SWGX_grafted_with_XNLP-6376	SRR17439750-cluster9720	91.785	353	27	2	304	655	1	352	1.42e-137	490
SWGX_grafted_with_XNLP-6376	SRR17439749-cluster9720	93.789	322	19	1	304	625	1	321	2.37e-135	483
AJJE_grafted_with_XNLP-6376_exonerate_grafted_Ambtr-6376	SRR17439744-cluster9720	82.288	542	96	0	116	657	50	591	1.81e-131	470
AJJE_grafted_with_XNLP-6376_exonerate_grafted_Ambtr-6376	ERR2040321-cluster9720	82.098	553	95	4	116	666	227	777	1.81e-131	470
AJJE_grafted_with_XNLP-6376_exonerate_grafted_Ambtr-6376	SRR17439742-cluster9720	86.118	389	52	2	113	500	205	592	6.65e-116	418
AJJE_grafted_with_XNLP-6376_exonerate_grafted_Ambtr-6376	ERR2040320-cluster9720	81.935	465	84	0	118	582	1	465	1.12e-108	394
ARYD-5816	SRR17439749-cluster4401	74.609	831	197	14	312	1135	564	1387	4.65e-96	353
ARYD-5816	SRR17439748-cluster4401	73.178	1029	242	33	125	1136	377	1388	3.62e-92	340
ARYD-5816	SRR17439743-cluster4401	72.611	1099	262	28	312	1395	3	1077	1.01e-87	326
ARYD-5816	SRR17439750-cluster4401	73.804	836	197	20	312	1136	23	847	2.84e-83	311
ARYD-5816	SRR17439744-cluster4401	72.239	1023	258	26	127	1136	379	1388	1.03e-77	292
ARYD-5816	SRR17439747-cluster4401	73.668	638	152	15	144	773	396	1025	6.32e-60	233
ARYD-5816	SRR17439751-cluster4401	75.589	467	104	10	312	773	564	1025	1.37e-56	222
NUZN-5816	SRR17439744-cluster4401	73.889	1260	297	25	145	1391	397	1637	9.5e-133	475
NUZN-5816	SRR17439748-cluster4401	73.81	1260	298	24	145	1391	397	1637	4.42e-131	470
NUZN-5816	ERR2040320-cluster4401	74.448	634	143	16	769	1391	1	626	1.35e-66	255
SLYR-5816	SRR17439750-cluster4401	73.184	757	187	15	292	1040	36	784	1.02e-67	259
TCYS-5816	SRR17439747-cluster4401	79.621	211	39	4	515	723	770	978	1.54e-34	148
TCYS-5816	CRR290829-cluster4401	79.426	209	43	0	515	723	209	417	1.54e-34	148
TCYS-5816	SRR8720026-cluster4401	79.412	204	42	0	520	723	1	204	1.99e-33	145
TCYS-5816	SRR17439749-cluster4401	79.048	210	42	2	515	723	770	978	7.18e-33	143
TCYS-5816	SRR17439751-cluster4401	71.429	595	151	18	139	723	393	978	9.28e-32	139
TCYS-5816	SRR17439748-cluster4401	71.524	597	147	20	139	723	393	978	9.28e-32	139
TCYS-5816	SRR17439742-cluster4401	79.024	205	41	2	520	723	1	204	9.28e-32	139
TCYS-5816	SRR17439743-cluster4401	79.793	193	35	4	515	705	209	399	3.34e-31	137
TCYS-5816	SRR17439750-cluster4401	77.725	211	43	4	515	723	229	437	7.23e-28	126
TCYS-5816	SRR17439744-cluster4401	77.619	210	45	2	515	723	770	978	7.23e-28	126
RJNQ_grafted_with_ARYD-5816	SRR17439749-cluster4401	73.141	1076	265	23	72	1135	324	1387	2.15e-99	364
RJNQ_grafted_with_ARYD-5816	SRR17439748-cluster4401	73.08	1081	259	31	72	1136	324	1388	1.29e-96	355
RJNQ_grafted_with_ARYD-5816	SRR17439743-cluster4401	72.611	1099	262	28	312	1395	3	1077	1.01e-87	326
RJNQ_grafted_with_ARYD-5816	SRR17439750-cluster4401	73.804	836	197	20	312	1136	23	847	2.84e-83	311
RJNQ_grafted_with_ARYD-5816	SRR17439744-cluster4401	72.65	947	235	24	202	1136	454	1388	1.03e-77	292
RJNQ_grafted_with_ARYD-5816	SRR17439751-cluster4401	74.399	582	129	19	202	773	454	1025	2.27e-59	231
RJNQ_grafted_with_ARYD-5816	SRR17439747-cluster4401	74.266	579	135	13	202	773	454	1025	2.27e-59	231
AYMT_grafted_with_NUZN-5816	SRR17439744-cluster4401	72.6	1646	400	44	145	1769	397	2012	2.92e-138	494
AYMT_grafted_with_NUZN-5816	SRR17439748-cluster4401	72.495	1647	400	44	145	1769	397	2012	6.33e-135	483
AYMT_grafted_with_NUZN-5816	ERR2040320-cluster4401	77.748	373	77	6	769	1138	1	370	4.24e-57	224
WWQZ-5816	SRR17439748-cluster4401	94.034	1760	105	0	1	1760	253	2012	0	2669
WWQZ-5816	SRR17439749-cluster4401	93.864	1760	108	0	1	1760	253	2012	0	2652
WWQZ-5816	SRR17439744-cluster4401	92.386	1760	134	0	1	1760	253	2012	0	2508
WWQZ-5816	SRR17439750-cluster4401	93.356	1460	97	0	301	1760	12	1471	0	2159
WWQZ-5816	SRR17439743-cluster4401	93.246	1451	98	0	310	1760	1	1451	0	2137
WWQZ-5816	CRR290829-cluster4401	85.539	1466	196	10	310	1761	1	1464	0	1519
WWQZ-5816	DRR172093-cluster4401	86.016	1280	166	7	1	1269	247	1524	0	1360
WWQZ-5816	SRR8720026-cluster4401	84.744	1252	175	9	523	1760	1	1250	0	1240
WWQZ-5816	SRR17439751-cluster4401	94.955	773	39	0	1	773	253	1025	0	1212
WWQZ-5816	SRR17439747-cluster4401	93.928	774	45	2	1	773	253	1025	0	1168
WWQZ-5816	ERR2040320-cluster4401	87.413	1001	117	3	769	1760	1	1001	0	1142
WWQZ-5816	ACY8-cluster4401	87.513	977	122	0	1	977	253	1229	0	1129
WWQZ-5816	SRR17439742-cluster4401	94.194	465	27	0	523	987	1	465	0	710
BZDF-5816	SRR17439749-cluster4401	74.548	829	197	14	312	1133	564	1385	6.77e-95	350
BZDF-5816	SRR17439748-cluster4401	73.099	1026	242	33	125	1133	377	1385	1.9e-90	335
BZDF-5816	SRR17439743-cluster4401	72.505	1102	264	28	312	1398	3	1080	5.31e-86	320
BZDF-5816	SRR17439750-cluster4401	73.709	833	197	20	312	1133	23	844	1.49e-81	305
BZDF-5816	SRR17439744-cluster4401	72.157	1020	258	26	127	1133	379	1385	5.38e-76	287
BZDF-5816	SRR17439747-cluster4401	73.668	638	152	15	144	773	396	1025	7.11e-60	233
BZDF-5816	SRR17439751-cluster4401	75.589	467	104	10	312	773	564	1025	1.54e-56	222
FEDW-5816_exonerate_grafted_Arath-5816	SRR17439749-cluster4401	72.28	1241	283	40	180	1388	432	1643	2.17e-89	331
FEDW-5816_exonerate_grafted_Arath-5816	SRR17439748-cluster4401	71.803	1298	299	44	126	1388	378	1643	1.02e-82	309
FEDW-5816_exonerate_grafted_Arath-5816	SRR17439743-cluster4401	72.036	1105	256	31	312	1388	3	1082	2.21e-74	281
FEDW-5816_exonerate_grafted_Arath-5816	SRR17439750-cluster4401	71.816	1107	255	36	312	1388	23	1102	2.23e-69	265
FEDW-5816_exonerate_grafted_Arath-5816	SRR17439744-cluster4401	71.21	1240	294	42	180	1386	432	1641	1.34e-66	255
FEDW-5816_exonerate_grafted_Arath-5816	SRR17439747-cluster4401	73.906	617	135	15	126	723	378	987	1.05e-57	226
FEDW-5816_exonerate_grafted_Arath-5816	SRR17439751-cluster4401	76.69	429	78	11	312	723	564	987	4.9e-56	220
AJJE_grafted_with_ARYD-5816_exonerate_grafted_Arath-5816	SRR17439748-cluster4401	73.278	363	83	13	125	480	377	732	5.07e-26	121
AJJE_grafted_with_ARYD-5816_exonerate_grafted_Arath-5816	SRR17439747-cluster4401	73.021	341	84	7	144	480	396	732	8.48e-24	113
AJJE_grafted_with_ARYD-5816_exonerate_grafted_Arath-5816	SRR17439751-cluster4401	78.235	170	35	2	312	480	564	732	3.95e-22	108
AJJE_grafted_with_ARYD-5816_exonerate_grafted_Arath-5816	SRR17439743-cluster4401	78.235	170	35	2	312	480	3	171	3.95e-22	108
AJJE_grafted_with_ARYD-5816_exonerate_grafted_Arath-5816	SRR17439750-cluster4401	77.907	172	32	4	312	480	23	191	1.84e-20	102
AJJE_grafted_with_ARYD-5816_exonerate_grafted_Arath-5816	SRR17439749-cluster4401	77.647	170	36	2	312	480	564	732	1.84e-20	102
AJJE_grafted_with_ARYD-5816_exonerate_grafted_Arath-5816	SRR17439744-cluster4401	72.145	359	90	10	127	480	379	732	6.6e-20	100
SWGX_grafted_with_HAEU-6384	ERR2040320-cluster11224	100	600	0	0	397	996	1	600	0	1109
SWGX_grafted_with_HAEU-6384	SRR17439748-cluster11224	83.267	998	163	4	1	996	109	1104	0	915
SWGX_grafted_with_HAEU-6384	SRR17439744-cluster11224	83.267	998	163	4	1	996	94	1089	0	915
SWGX_grafted_with_HAEU-6384	ACY8-cluster11224	83.222	900	149	2	98	996	106	1004	0	824
SWGX_grafted_with_HAEU-6384	DRR172093-cluster11224	81.809	984	171	7	13	992	113	1092	0	819
SWGX_grafted_with_HAEU-6384	ERR2040321-cluster11224	89.152	507	55	0	490	996	1	507	3.31e-180	632
SWGX_grafted_with_HAEU-6384	SRR17439749-cluster11224	89.957	468	47	0	529	996	1	468	7.21e-172	604
SWGX_grafted_with_HAEU-6384	SRR17439742-cluster11224	82	700	124	2	12	710	114	812	1.56e-168	593
SWGX_grafted_with_HAEU-6384	SRR17439746-cluster11224	81.461	712	128	4	1	710	103	812	1.22e-164	580
SWGX_grafted_with_HAEU-6384	SRR8720026-cluster11224	87.265	479	61	0	514	992	1	479	1.23e-154	547
SWGX_grafted_with_HAEU-6384	CRR290829-cluster11224	80.788	609	117	0	100	708	1	609	1.64e-133	477
SWGX_grafted_with_HAEU-6384	SRR22574045-cluster11224	87.683	341	42	0	652	992	1	341	1.31e-109	398
SWGX_grafted_with_HAEU-6384	SRR17439745-cluster11224	76.55	516	117	4	1	514	109	622	4.97e-74	279
WWQZ-6384	SRR17439748-cluster11224	94.803	712	34	1	1	712	109	817	0	1107
WWQZ-6384	SRR17439748-cluster11224	96.774	155	5	0	716	870	944	1098	5.67e-68	259
WWQZ-6384	SRR17439746-cluster11224	94.663	712	35	1	1	712	103	811	0	1101
WWQZ-6384	SRR17439744-cluster11224	94.382	712	37	1	1	712	94	802	0	1090
WWQZ-6384	SRR17439744-cluster11224	95.031	161	8	0	716	876	929	1089	2.64e-66	254
WWQZ-6384	SRR17439742-cluster11224	94.242	712	38	1	1	712	103	811	0	1085
WWQZ-6384	DRR172093-cluster11224	88.904	712	76	1	1	712	101	809	0	874
WWQZ-6384	ACY8-cluster11224	88.202	712	81	1	1	712	9	717	0	846
WWQZ-6384	ACY8-cluster11224	88.199	161	19	0	716	876	844	1004	5.83e-48	193
WWQZ-6384	SRR17439745-cluster11224	95.358	517	21	1	1	517	109	622	0	819
WWQZ-6384	SRR17439750-cluster11224	93.398	515	31	1	3	517	108	619	0	760
WWQZ-6384	CRR290829-cluster11224	89.052	612	64	1	100	711	1	609	0	756
WWQZ-6384	ERR2040320-cluster11224	90.506	316	27	1	397	712	1	313	1.14e-114	414
WWQZ-6384	ERR2040321-cluster11224	98.655	223	0	1	490	712	1	220	5.36e-108	392
WWQZ-6384	ERR2040321-cluster11224	100	161	0	0	716	876	347	507	1.2e-79	298
WWQZ-6384	SRR17439749-cluster11224	97.516	161	4	0	716	876	308	468	5.63e-73	276
WWQZ-6384	SRR17439749-cluster11224	93.293	164	11	0	549	712	18	181	5.71e-63	243
DFYF-5502	CRR290829-cluster10121	73.977	1026	226	25	1	995	238	1253	1.81e-103	377
DFYF-5502	SRR22574045-cluster10121	73.807	1027	226	26	1	995	244	1259	3.92e-100	366
DFYF-5502	DRR172093-cluster10121	76.275	510	113	8	490	995	1	506	1.47e-69	265
HAEU-5502	CRR290829-cluster10121	78.219	932	197	6	1	929	355	1283	5.39e-168	592
HAEU-5502	SRR22574045-cluster10121	78.004	932	199	6	1	929	361	1289	1.17e-164	580
HAEU-5502	DRR172093-cluster10121	78.81	538	110	4	394	929	1	536	5.95e-98	359
Orysa-5502	ERR2040320-cluster10121	71.981	646	138	29	316	956	133	740	2.75e-42	174
AYMT_grafted_with_Orysa-5502	ERR2040320-cluster10121	76.352	647	125	18	316	960	133	753	9.13e-92	339
AYMT_grafted_with_Orysa-5502	SRR17439746-cluster10121	76.235	648	124	19	316	960	271	891	1.98e-88	327
AYMT_grafted_with_Orysa-5502	SRR17439748-cluster10121	76.235	648	121	20	316	960	571	1188	2.56e-87	324
AYMT_grafted_with_Orysa-5502	SRR17439751-cluster10121	82.301	226	38	2	673	897	211	435	2.09e-48	195
AYMT_grafted_with_Orysa-5502	SRR17439745-cluster10121	72.84	405	82	17	316	718	73	451	2.78e-27	124
RJNQ_grafted_with_Orysa-5502	ERR2040320-cluster10121	78.467	613	125	6	316	926	133	740	4.05e-110	399
SWGX_grafted_with_Orysa-5502	ERR2040320-cluster10121	100	890	0	0	195	1084	9	898	0	1644
SWGX_grafted_with_Orysa-5502	SRR17439748-cluster10121	92.066	1084	74	2	1	1084	262	1333	0	1517
SWGX_grafted_with_Orysa-5502	SRR17439746-cluster10121	92.632	1045	68	1	40	1084	1	1036	0	1496
SWGX_grafted_with_Orysa-5502	SRR17439743-cluster10121	91.962	1045	75	4	40	1084	1	1036	0	1458
SWGX_grafted_with_Orysa-5502	SRR17439747-cluster10121	90.959	1084	89	2	1	1084	256	1330	0	1450
SWGX_grafted_with_Orysa-5502	ERR2040321-cluster10121	91.426	1038	80	1	40	1077	1	1029	0	1417
SWGX_grafted_with_Orysa-5502	SRR22574045-cluster10121	90.083	1079	98	2	1	1079	244	1313	0	1391
SWGX_grafted_with_Orysa-5502	CRR290829-cluster10121	90.083	1079	98	2	1	1079	238	1307	0	1391
SWGX_grafted_with_Orysa-5502	SRR17439749-cluster10121	93.141	831	57	0	247	1077	1	831	0	1219
SWGX_grafted_with_Orysa-5502	SRR17439742-cluster10121	92.069	580	44	2	507	1084	1	580	0	815
SWGX_grafted_with_Orysa-5502	DRR172093-cluster10121	90.714	560	52	0	520	1079	1	560	0	747
SWGX_grafted_with_Orysa-5502	SRR17439750-cluster10121	92.593	513	29	1	1	513	262	765	0	730
SWGX_grafted_with_Orysa-5502	SRR17439745-cluster10121	93.792	451	28	0	247	697	1	451	0	678
SWGX_grafted_with_Orysa-5502	SRR17439744-cluster10121	91.983	474	29	1	40	513	1	465	0	658
SWGX_grafted_with_Orysa-5502	SRR8720026-cluster10121	89.279	513	46	2	1	513	244	747	1.01e-180	634
SWGX_grafted_with_Orysa-5502	SRR17439751-cluster10121	92.431	436	33	0	442	877	1	436	2.18e-177	623
SWGX_grafted_with_Orysa-5502	SRR22557471-cluster10121	86.081	273	29	2	1	273	244	507	1.17e-75	285
WWQZ_grafted_with_Orysa-5502	ERR2040321-cluster10121	99.71	1036	3	0	40	1075	1	1036	0	1897
WWQZ_grafted_with_Orysa-5502	SRR17439748-cluster10121	95.888	1070	41	1	1	1070	262	1328	0	1729
WWQZ_grafted_with_Orysa-5502	SRR17439746-cluster10121	96.042	1036	41	0	40	1075	1	1036	0	1687
WWQZ_grafted_with_Orysa-5502	SRR17439743-cluster10121	95.665	1038	41	3	40	1075	1	1036	0	1664
WWQZ_grafted_with_Orysa-5502	SRR17439747-cluster10121	91.721	1075	89	0	1	1075	256	1330	0	1493
WWQZ_grafted_with_Orysa-5502	SRR22574045-cluster10121	89.209	1075	116	0	1	1075	244	1318	0	1343
WWQZ_grafted_with_Orysa-5502	CRR290829-cluster10121	89.116	1075	117	0	1	1075	238	1312	0	1338
WWQZ_grafted_with_Orysa-5502	SRR17439749-cluster10121	95.324	834	37	2	238	1070	1	833	0	1323
WWQZ_grafted_with_Orysa-5502	ERR2040320-cluster10121	92.031	891	71	0	178	1068	1	891	0	1253
WWQZ_grafted_with_Orysa-5502	SRR17439742-cluster10121	95.337	579	25	2	499	1075	2	580	0	918
WWQZ_grafted_with_Orysa-5502	SRR17439750-cluster10121	96.825	504	16	0	1	504	262	765	0	843
WWQZ_grafted_with_Orysa-5502	SRR17439744-cluster10121	96.129	465	18	0	40	504	1	465	0	760
WWQZ_grafted_with_Orysa-5502	SRR17439745-cluster10121	96.231	451	17	0	238	688	1	451	0	739
WWQZ_grafted_with_Orysa-5502	DRR172093-cluster10121	88.142	565	67	0	511	1075	1	565	0	673
WWQZ_grafted_with_Orysa-5502	SRR8720026-cluster10121	90.476	504	48	0	1	504	244	747	0	665
WWQZ_grafted_with_Orysa-5502	SRR17439751-cluster10121	93.793	435	27	0	433	867	1	435	0	654
Ambtr-5318	SRR17439745-cluster4184	72.939	473	107	13	14	483	191	645	1.55e-42	174
LVUS-5318	SRR8720026-cluster4184	79.145	585	118	4	14	596	212	794	6.04e-111	401
LVUS-5318	SRR22574045-cluster4184	79.145	585	118	4	14	596	212	794	6.04e-111	401
LVUS-5318	DRR172093-cluster4184	79.145	585	118	4	14	596	212	794	6.04e-111	401
LVUS-5318	CRR290829-cluster4184	79.145	585	118	4	14	596	212	794	6.04e-111	401
LVUS-5318	SRR17439747-cluster4184	78.253	584	125	2	14	596	191	773	1.32e-102	374
LVUS-5318	ERR2040321-cluster4184	78.216	583	127	0	14	596	237	819	1.32e-102	374
LVUS-5318	SRR17439751-cluster4184	77.53	583	131	0	14	596	191	773	6.17e-96	351
LVUS-5318	SRR17439744-cluster4184	77.187	583	133	0	14	596	53	635	1.34e-92	340
LVUS-5318	SRR17439742-cluster4184	78.619	449	96	0	14	462	191	639	8.15e-80	298
LVUS-5318	SRR17439749-cluster4184	77.951	449	99	0	14	462	191	639	8.21e-75	281
LVUS-5318	SRR17439746-cluster4184	81.15	313	55	4	14	324	191	501	8.33e-65	248
LVUS-5318	SRR17439748-cluster4184	79.743	311	63	0	14	324	191	501	3.9e-58	226
LVUS-5318	SRR17439750-cluster4184	79.128	321	67	0	142	462	10	330	5.05e-57	222
PTLU-5318	ERR2040320-cluster4184	81.439	528	96	2	22	548	211	737	7.75e-120	431
PTLU-5318	SRR17439742-cluster4184	82.222	450	80	0	22	471	196	645	4.73e-107	388
SLYR-5318	ERR2040321-cluster4184	78.646	576	121	2	13	587	236	810	7.87e-105	381
SLYR-5318	SRR17439747-cluster4184	79.356	528	107	2	13	539	190	716	1.7e-101	370
SLYR-5318	SRR17439751-cluster4184	79.206	529	106	4	13	539	190	716	7.93e-100	364
SLYR-5318	SRR17439744-cluster4184	78.788	528	110	2	13	539	52	578	1.72e-96	353
SLYR-5318	SRR17439742-cluster4184	79.431	457	92	2	13	468	190	645	4.84e-87	322
SLYR-5318	SRR17439749-cluster4184	78.337	457	97	2	13	468	190	645	1.05e-78	294
SLYR-5318	SRR17439750-cluster4184	78.963	328	67	2	142	468	10	336	5.05e-57	222
SLYR-5318	SRR17439746-cluster4184	79.233	313	63	2	13	324	190	501	2.35e-55	217
SLYR-5318	SRR17439748-cluster4184	78.846	312	66	0	13	324	190	501	1.09e-53	211
VXKB-5318	ERR2040321-cluster4184	78.85	539	114	0	14	552	237	775	7.93e-100	364
VXKB-5318	SRR17439751-cluster4184	78.493	544	117	0	14	557	191	734	1.33e-97	357
VXKB-5318	SRR17439747-cluster4184	78.205	546	115	4	14	557	191	734	2.87e-94	346
VXKB-5318	SRR17439744-cluster4184	78.125	544	119	0	14	557	53	596	2.87e-94	346
VXKB-5318	SRR17439749-cluster4184	78.681	455	97	0	14	468	191	645	1.75e-81	303
VXKB-5318	SRR17439742-cluster4184	77.978	445	98	0	14	458	191	635	2.95e-74	279
VXKB-5318	SRR17439750-cluster4184	81.695	295	54	0	140	434	8	302	3e-64	246
VXKB-5318	SRR17439746-cluster4184	79.245	318	66	0	14	331	191	508	5.05e-57	222
VXKB-5318	SRR17439748-cluster4184	78.233	317	69	0	14	330	191	507	1.83e-51	204
UAXP_grafted_with_Ambtr-5318	SRR17439750-cluster4184	77.811	338	71	3	130	465	1	336	5.27e-52	206
AJJE_grafted_with_Ambtr-5318	ERR2040321-cluster4184	83.074	579	98	0	6	584	232	810	9.9e-149	527
AJJE_grafted_with_Ambtr-5318	SRR17439747-cluster4184	81.695	590	106	1	6	593	186	775	1.3e-137	490
AJJE_grafted_with_Ambtr-5318	SRR17439751-cluster4184	81.693	579	106	0	6	584	186	764	2.17e-135	483
AJJE_grafted_with_Ambtr-5318	SRR17439744-cluster4184	81.002	579	109	1	6	584	49	626	3.66e-128	459
AJJE_grafted_with_Ambtr-5318	SRR17439742-cluster4184	82.391	460	81	0	6	465	186	645	6.26e-111	401
AJJE_grafted_with_Ambtr-5318	SRR17439749-cluster4184	81.739	460	84	0	6	465	186	645	6.31e-106	385
AJJE_grafted_with_Ambtr-5318	SRR17439750-cluster4184	84.543	317	49	0	149	465	20	336	8.39e-85	315
AJJE_grafted_with_Ambtr-5318	SRR17439746-cluster4184	82.09	335	58	2	6	340	187	519	6.58e-76	285
AJJE_grafted_with_Ambtr-5318	SRR17439748-cluster4184	81.056	322	61	0	6	327	186	507	1.43e-67	257
WWQZ_grafted_with_Ambtr-5318	ERR2040321-cluster4184	100	601	0	0	1	601	227	827	0	1110
WWQZ_grafted_with_Ambtr-5318	SRR17439751-cluster4184	96.007	601	24	0	1	601	181	781	0	977
WWQZ_grafted_with_Ambtr-5318	SRR17439747-cluster4184	95.674	601	26	0	1	601	181	781	0	966
WWQZ_grafted_with_Ambtr-5318	SRR17439744-cluster4184	93.844	601	37	0	1	601	43	643	0	905
WWQZ_grafted_with_Ambtr-5318	SRR17439742-cluster4184	95.914	465	19	0	1	465	181	645	0	754
WWQZ_grafted_with_Ambtr-5318	SRR17439749-cluster4184	95.484	465	21	0	1	465	181	645	0	743
WWQZ_grafted_with_Ambtr-5318	SRR17439745-cluster4184	95.671	462	20	0	4	465	184	645	0	743
WWQZ_grafted_with_Ambtr-5318	ACY8-cluster4184	86.509	593	80	0	6	598	247	839	0	652
WWQZ_grafted_with_Ambtr-5318	SRR17439750-cluster4184	95.833	336	14	0	130	465	1	336	9.83e-154	544
WWQZ_grafted_with_Ambtr-5318	SRR17439748-cluster4184	96.024	327	13	0	1	327	181	507	2.13e-150	532
WWQZ_grafted_with_Ambtr-5318	SRR17439746-cluster4184	95	340	15	2	1	339	181	519	2.13e-150	532
BZDF_grafted_with_Ambtr-5318	ERR2040321-cluster4184	81.834	578	105	0	13	590	239	816	1.68e-136	486
BZDF_grafted_with_Ambtr-5318	SRR17439747-cluster4184	82.463	536	94	0	13	548	193	728	1.69e-131	470
BZDF_grafted_with_Ambtr-5318	SRR17439742-cluster4184	81.457	453	84	0	13	465	193	645	4.91e-102	372
BZDF_grafted_with_Ambtr-5318	SRR17439750-cluster4184	82.979	329	56	0	137	465	8	336	8.45e-80	298
XRLM-5177	ERR2040321-cluster2600	85.859	99	12	2	523	620	286	383	1.98e-21	104
Ambtr-5770	ERR2040321-cluster10501	70.651	1029	270	31	181	1193	601	1613	1.74e-49	198
Ambtr-5770	ERR2040320-cluster10501	70.68	1030	268	32	181	1193	589	1601	1.74e-49	198
Ambtr-5770	SRR22574045-cluster10501	70.525	1028	273	27	181	1193	607	1619	8.07e-48	193
Ambtr-5770	SRR22557471-cluster10501	70.559	1019	270	28	181	1184	607	1610	8.07e-48	193
Ambtr-5770	SRR17439746-cluster10501	70.979	858	233	15	181	1030	592	1441	2.9e-47	191
Ambtr-5770	SRR8720026-cluster10501	70.399	1027	276	25	181	1193	607	1619	3.76e-46	187
Ambtr-5770	CRR290829-cluster10501	71.503	772	198	20	433	1193	859	1619	3.76e-46	187
Ambtr-5770	ACY8-cluster10501	70.341	1025	280	23	181	1193	598	1610	3.76e-46	187
Ambtr-5770	SRR17439745-cluster10501	70.718	864	236	16	181	1035	592	1447	2.26e-43	178
Ambtr-5770	SRR17439743-cluster10501	72.661	545	136	12	498	1035	909	1447	1.36e-40	169
Ambtr-5770	SRR17439748-cluster10501	69.981	1026	282	25	181	1193	31	1043	1.76e-39	165
Ambtr-5770	SRR17439742-cluster10501	69.874	1029	278	29	181	1193	585	1597	3.81e-36	154
Ambtr-5770	SRR17439750-cluster10501	72.267	494	131	6	181	671	586	1076	1.77e-34	148
Ambtr-5770	SRR17439751-cluster10501	72.177	496	128	9	181	671	31	521	8.25e-33	143
Ambtr-5770	DRR172093-cluster10501	71.774	496	130	9	181	671	607	1097	1.79e-29	132
LAPO-5770	SRR17439744-cluster10501	73.071	661	166	9	400	1054	685	1339	2.51e-57	224
MRKX-5770	ERR2040320-cluster10501	73.316	772	191	14	437	1201	843	1606	3.64e-71	270
QTJY-5770	ERR2040321-cluster10501	76.027	1022	227	17	187	1199	601	1613	1.52e-144	514
QTJY-5770	ERR2040320-cluster10501	76.098	1025	221	20	187	1199	589	1601	1.52e-144	514
QTJY-5770	SRR17439748-cluster10501	75.44	1022	233	17	187	1199	31	1043	1.55e-134	481
SWGX-5770	ERR2040320-cluster10501	100	1381	0	0	1	1381	226	1606	0	2551
SWGX-5770	SRR17439742-cluster10501	93.013	1374	96	0	8	1381	229	1602	0	2006
SWGX-5770	ERR2040321-cluster10501	92.727	1375	98	2	8	1381	245	1618	0	1984
SWGX-5770	SRR17439743-cluster10501	93.338	1306	87	0	8	1313	236	1541	0	1930
SWGX-5770	SRR17439745-cluster10501	93.032	1306	91	0	8	1313	236	1541	0	1908
SWGX-5770	SRR17439746-cluster10501	92.726	1306	95	0	8	1313	236	1541	0	1886
SWGX-5770	SRR17439744-cluster10501	91.785	1339	110	0	43	1381	1	1339	0	1864
SWGX-5770	SRR8720026-cluster10501	90.677	1373	126	2	8	1379	251	1622	0	1825
SWGX-5770	CRR290829-cluster10501	90.677	1373	126	2	8	1379	251	1622	0	1825
SWGX-5770	SRR22574045-cluster10501	90.386	1373	130	2	8	1379	251	1622	0	1803
SWGX-5770	SRR22557471-cluster10501	89.424	1371	143	2	10	1379	253	1622	0	1727
SWGX-5770	ACY8-cluster10501	88.832	1370	153	0	10	1379	244	1613	0	1683
SWGX-5770	SRR17439748-cluster10501	93.321	1048	70	0	334	1381	1	1048	0	1548
SWGX-5770	DRR172093-cluster10501	90.377	1060	100	2	8	1066	251	1309	0	1391
SWGX-5770	SRR17439750-cluster10501	91.937	893	72	0	2	894	224	1116	0	1251
SWGX-5770	SRR17439747-cluster10501	91.54	792	67	0	8	799	239	1030	0	1092
SWGX-5770	SRR17439751-cluster10501	92.012	651	52	0	334	984	1	651	0	915
WWQZ-5770	ERR2040321-cluster10501	99.784	1386	3	0	1	1386	238	1623	0	2543
WWQZ-5770	SRR17439742-cluster10501	96.681	1386	46	0	1	1386	222	1607	0	2305
WWQZ-5770	SRR17439745-cluster10501	97.182	1313	37	0	1	1313	229	1541	0	2220
WWQZ-5770	SRR17439743-cluster10501	97.182	1313	37	0	1	1313	229	1541	0	2220
WWQZ-5770	SRR17439746-cluster10501	96.877	1313	41	0	1	1313	229	1541	0	2198
WWQZ-5770	SRR17439744-cluster10501	95.238	1344	64	0	43	1386	1	1344	0	2128
WWQZ-5770	ERR2040320-cluster10501	92.727	1375	98	2	8	1381	233	1606	0	1984
WWQZ-5770	SRR8720026-cluster10501	90.411	1387	131	2	1	1386	244	1629	0	1823
WWQZ-5770	SRR22574045-cluster10501	90.267	1387	133	2	1	1386	244	1629	0	1812
WWQZ-5770	CRR290829-cluster10501	90.267	1387	133	2	1	1386	244	1629	0	1812
WWQZ-5770	SRR17439748-cluster10501	97.056	1053	31	0	334	1386	1	1053	0	1773
WWQZ-5770	SRR22557471-cluster10501	88.528	1386	159	0	1	1386	244	1629	0	1679
WWQZ-5770	ACY8-cluster10501	88.24	1386	163	0	1	1386	235	1620	0	1657
WWQZ-5770	SRR17439750-cluster10501	96.421	894	32	0	1	894	223	1116	0	1474
WWQZ-5770	DRR172093-cluster10501	90.253	1067	102	2	1	1066	244	1309	0	1393
WWQZ-5770	SRR17439747-cluster10501	96.245	799	30	0	1	799	232	1030	0	1310
WWQZ-5770	SRR17439751-cluster10501	96.774	651	21	0	334	984	1	651	0	1086
AYMT_grafted_with_QUTB-5770	SRR17439742-cluster10501	78.754	1059	212	11	143	1194	544	1596	0	697
AYMT_grafted_with_QUTB-5770	ERR2040321-cluster10501	78.585	1060	212	14	143	1194	560	1612	0	686
AYMT_grafted_with_QUTB-5770	SRR17439748-cluster10501	78.85	1026	202	13	177	1194	24	1042	0	678
AYMT_grafted_with_QUTB-5770	SRR8720026-cluster10501	78.322	1061	213	14	143	1194	566	1618	0	669
AYMT_grafted_with_QUTB-5770	ERR2040320-cluster10501	78.289	1064	208	19	143	1194	548	1600	0	664
AYMT_grafted_with_QUTB-5770	SRR22574045-cluster10501	78.134	1061	215	14	143	1194	566	1618	0	658
AYMT_grafted_with_QUTB-5770	ACY8-cluster10501	78.06	1062	216	16	142	1194	556	1609	0	654
AYMT_grafted_with_QUTB-5770	CRR290829-cluster10501	78.04	1061	216	14	143	1194	566	1618	0	652
AYMT_grafted_with_QUTB-5770	SRR17439745-cluster10501	78.657	998	199	12	143	1133	551	1541	0	651
AYMT_grafted_with_QUTB-5770	SRR22557471-cluster10501	77.799	1054	222	10	144	1191	567	1614	0	640
AYMT_grafted_with_QUTB-5770	SRR17439746-cluster10501	78.457	998	201	12	143	1133	551	1541	0	640
AYMT_grafted_with_QUTB-5770	SRR17439743-cluster10501	78.056	998	205	12	143	1133	551	1541	1.13e-175	617
AYMT_grafted_with_QUTB-5770	DRR172093-cluster10501	77.941	748	157	6	143	886	566	1309	2.01e-128	460
AYMT_grafted_with_QUTB-5770	SRR17439751-cluster10501	79.612	618	118	6	184	797	31	644	3.39e-121	436
AYMT_grafted_with_QUTB-5770	SRR17439750-cluster10501	79.474	570	107	8	143	707	545	1109	5.75e-109	396
AYMT_grafted_with_QUTB-5770	SRR17439747-cluster10501	78.586	481	95	6	143	619	554	1030	2.14e-83	311
Ambtr-6176	SRR17439750-cluster5636	75.85	1383	316	17	15	1388	123	1496	0	688
Ambtr-6176	SRR17439743-cluster5636	75.865	1359	314	14	28	1379	132	1483	0	680
Ambtr-6176	SRR17439744-cluster5636	75.4	1374	319	18	15	1379	120	1483	0	647
Ambtr-6176	ACY8-cluster5636	74.708	1372	332	13	15	1379	99	1462	1.87e-169	597
Ambtr-6176	SRR17439749-cluster5636	77.399	969	213	6	15	980	120	1085	1.13e-161	571
Ambtr-6176	ERR2040321-cluster5636	77.32	970	212	8	15	980	101	1066	5.27e-160	566
Ambtr-6176	SRR17439742-cluster5636	76.696	678	152	5	15	689	120	794	1.23e-101	372
JGYZ-6176	ERR2040320-cluster5636	75.179	1394	324	19	15	1397	6	1388	0	638
JGYZ-6176	SRR17439747-cluster5636	77.412	881	185	13	524	1397	5	878	6.98e-144	512
RJNQ_grafted_with_Arath-6176	SRR17439744-cluster5636	76.66	1521	330	22	22	1531	127	1633	0	819
RJNQ_grafted_with_Arath-6176	SRR17439750-cluster5636	76.867	1379	307	10	16	1388	124	1496	0	769
RJNQ_grafted_with_Arath-6176	SRR17439743-cluster5636	76.851	1378	301	16	14	1382	119	1487	0	761
RJNQ_grafted_with_Arath-6176	ERR2040321-cluster5636	77.957	1116	238	7	16	1127	102	1213	0	691
RJNQ_grafted_with_Arath-6176	SRR17439742-cluster5636	80.323	681	130	4	16	694	121	799	6.98e-144	512
BZDF-6176	SRR17439750-cluster5636	79.068	1524	296	18	13	1526	121	1631	0	1026
BZDF-6176	SRR17439743-cluster5636	78.712	1522	305	15	13	1526	118	1628	0	998
BZDF-6176	SRR17439744-cluster5636	77.749	1519	325	11	13	1526	118	1628	0	920
BZDF-6176	CRR290829-cluster5636	78.541	1398	283	15	13	1401	145	1534	0	904
BZDF-6176	DRR172093-cluster5636	78.469	1398	284	15	13	1401	139	1528	0	898
BZDF-6176	SRR8720026-cluster5636	78.479	1394	282	16	13	1397	145	1529	0	896
BZDF-6176	SRR17439749-cluster5636	80.696	1150	218	4	13	1160	118	1265	0	891
BZDF-6176	ACY8-cluster5636	78.214	1400	295	9	13	1407	97	1491	0	887
BZDF-6176	ERR2040321-cluster5636	80.157	1149	226	2	13	1160	99	1246	0	857
BZDF-6176	SRR17439742-cluster5636	82.405	682	120	0	13	694	118	799	6.73e-169	595
AJJE_grafted_with_OMDH-6176_exonerate_grafted_Arath-6176	ERR2040320-cluster5636	76.815	1350	304	7	33	1377	25	1370	0	778
YNUE-6176_exonerate_grafted_Arath-6176	SRR22557471-cluster5636	80.187	1388	270	5	12	1397	145	1529	0	1035
YNUE-6176_exonerate_grafted_Arath-6176	SRR17439744-cluster5636	78.965	1526	308	11	11	1531	116	1633	0	1027
YNUE-6176_exonerate_grafted_Arath-6176	ERR2040320-cluster5636	80.262	1373	263	8	11	1379	2	1370	0	1027
YNUE-6176_exonerate_grafted_Arath-6176	CRR290829-cluster5636	79.842	1394	275	5	11	1401	143	1533	0	1013
YNUE-6176_exonerate_grafted_Arath-6176	SRR8720026-cluster5636	79.712	1390	276	5	11	1397	143	1529	0	1000
YNUE-6176_exonerate_grafted_Arath-6176	DRR172093-cluster5636	79.555	1394	279	5	11	1401	137	1527	0	990
AVJK-5260	ERR2040320-cluster7289	81.221	213	38	2	1	212	199	410	6.38e-42	171
AVJK-5260	SRR17439745-cluster7289	79.188	197	37	3	1	195	199	393	8.37e-31	134
WWQZ-5260	ERR2040321-cluster7289	96.528	288	10	0	1	288	133	420	4.45e-134	477
WWQZ-5260	SRR17439742-cluster7289	96.181	288	11	0	1	288	124	411	2.07e-132	472
WWQZ-5260	SRR17439748-cluster7289	95.833	288	12	0	1	288	133	420	9.64e-131	466
WWQZ-5260	SRR17439749-cluster7289	95.486	288	13	0	1	288	133	420	4.48e-129	460
WWQZ-5260	SRR17439747-cluster7289	96.935	261	8	0	1	261	133	393	2.1e-122	438
WWQZ-5260	SRR17439745-cluster7289	95.785	261	11	0	1	261	133	393	2.12e-117	422
WWQZ-5260	SRR17439743-cluster7289	95.785	261	11	0	1	261	124	384	2.12e-117	422
WWQZ-5260	SRR17439750-cluster7289	95.019	261	13	0	1	261	133	393	4.58e-114	411
WWQZ-5260	SRR17439744-cluster7289	93.487	261	17	0	1	261	133	393	2.15e-107	388
WWQZ-5260	DRR172093-cluster7289	89.583	288	30	0	1	288	130	417	1.01e-100	366
WWQZ-5260	CRR290829-cluster7289	89.583	288	30	0	1	288	69	356	1.01e-100	366
WWQZ-5260	ERR2040320-cluster7289	89.547	287	30	0	2	288	134	420	3.62e-100	364
WWQZ-5260	SRR8720026-cluster7289	89.236	288	31	0	1	288	133	420	4.68e-99	361
WWQZ-5260	SRR17439746-cluster7289	95.652	184	7	1	1	183	133	316	4.81e-79	294
WWQZ-5260	SRR17439751-cluster7289	96.512	172	6	0	117	288	1	172	2.9e-76	285
YNUE-5260	SRR8720026-cluster7289	83.333	252	41	1	29	279	160	411	3.83e-60	231
YNUE-5260	SRR22574045-cluster7289	84.314	153	24	0	127	279	1	153	1.1e-35	150
RJNQ-5260	SRR17439747-cluster7289	81.579	228	42	0	34	261	166	393	2.34e-47	189
RJNQ-5260	ERR2040321-cluster7289	79.268	246	51	0	34	279	166	411	2.35e-42	172
RJNQ-5260	SRR17439750-cluster7289	79.386	228	47	0	34	261	166	393	5.09e-39	161
HYZL-4932	SRR17439745-cluster8460	79.831	947	179	11	46	986	359	1299	0	680
HYZL-4932	SRR17439743-cluster8460	79.048	945	190	7	46	986	359	1299	0	641
HYZL-4932	SRR17439748-cluster8460	78.34	988	206	7	3	986	180	1163	3.32e-180	632
HYZL-4932	SRR17439749-cluster8460	78.502	921	192	6	3	920	316	1233	3.37e-170	599
HYZL-4932	SRR17439744-cluster8460	78.242	910	192	6	9	915	253	1159	4.38e-164	579
QUTB-4932	SRR17439745-cluster8460	78.276	847	157	18	8	833	459	1299	2.27e-146	520
QUTB-4932	SRR17439748-cluster8460	77.751	845	165	15	8	833	323	1163	1.06e-139	497
QUTB-4932	CRR290829-cluster8460	77.674	860	163	25	8	845	323	1175	1.06e-139	497
QUTB-4932	SRR17439751-cluster8460	77.607	844	168	16	8	833	452	1292	4.95e-138	492
QUTB-4932	ACY8-cluster8460	77.442	860	167	22	8	846	185	1038	6.41e-137	488
QUTB-4932	SRR8720026-cluster8460	77.389	858	169	21	8	845	323	1175	2.3e-136	486
QUTB-4932	SRR22574045-cluster8460	77.416	859	167	23	8	845	323	1175	2.3e-136	486
QUTB-4932	SRR17439743-cluster8460	77.363	857	171	15	8	845	459	1311	2.3e-136	486
QUTB-4932	SRR17439744-cluster8460	77.778	774	151	13	7	762	389	1159	1.81e-127	457
QUTB-4932	SRR17439749-cluster8460	77.378	778	155	13	8	767	459	1233	5.06e-123	442
QUTB-4932	SRR17439750-cluster8460	77.15	779	155	13	8	767	323	1097	1.1e-119	431
QUTB-4932	DRR172093-cluster8460	76.102	590	115	21	8	574	323	909	9.02e-76	285
XFFT-4932	SRR8720026-cluster8460	78.141	979	204	8	10	983	190	1163	1.2e-174	614
XFFT-4932	CRR290829-cluster8460	78.084	981	201	12	10	983	190	1163	5.58e-173	608
XFFT-4932	SRR22574045-cluster8460	77.937	979	206	8	10	983	190	1163	2.59e-171	603
XFFT-4932	SRR17439745-cluster8460	77.485	986	211	10	4	983	319	1299	1.22e-164	580
XFFT-4932	SRR17439751-cluster8460	77.324	979	212	8	10	983	319	1292	2.63e-161	569
XFFT-4932	SRR17439743-cluster8460	76.939	980	214	10	10	983	326	1299	1.23e-154	547
XFFT-4932	SRR17439748-cluster8460	76.758	981	214	12	10	983	190	1163	2.67e-151	536
XFFT-4932	SRR17439744-cluster8460	77.333	900	194	8	11	905	258	1152	2.08e-147	523
XFFT-4932	SRR17439750-cluster8460	77.158	915	195	12	10	917	190	1097	2.69e-146	520
XFFT-4932	SRR17439749-cluster8460	76.561	913	202	11	11	917	327	1233	2.11e-137	490
XFFT-4932	DRR172093-cluster8460	76	725	159	12	10	724	190	909	1.72e-98	361
RJNQ-4932	SRR8720026-cluster8460	78.7	1000	209	4	3	999	178	1176	0	664
RJNQ-4932	SRR22574045-cluster8460	78.7	1000	209	4	3	999	178	1176	0	664
RJNQ-4932	SRR17439745-cluster8460	78.785	1004	199	10	4	999	315	1312	0	662
RJNQ-4932	CRR290829-cluster8460	78.5	1000	211	4	3	999	178	1176	0	652
RJNQ-4932	SRR17439751-cluster8460	78.564	1003	203	9	4	999	308	1305	0	651
RJNQ-4932	SRR17439743-cluster8460	78.443	1002	206	7	4	999	315	1312	0	645
RJNQ-4932	SRR17439748-cluster8460	78.044	1002	210	9	4	999	179	1176	2e-177	623
RJNQ-4932	SRR17439749-cluster8460	78.32	881	187	4	4	881	315	1194	3.41e-160	566
RJNQ-4932	SRR17439750-cluster8460	78.093	881	189	4	4	881	179	1058	7.39e-157	555
RJNQ-4932	SRR17439744-cluster8460	78.068	880	187	6	6	881	248	1125	9.56e-156	551
RJNQ-4932	DRR172093-cluster8460	77.049	732	161	6	3	727	178	909	1.31e-114	414
WWQZ_grafted_with_Ambtr-4932	SRR17439745-cluster8460	80.793	984	181	8	16	995	329	1308	0	763
WWQZ_grafted_with_Ambtr-4932	SRR17439748-cluster8460	80.386	984	185	8	16	995	193	1172	0	741
WWQZ_grafted_with_Ambtr-4932	SRR17439751-cluster8460	80.081	984	188	8	16	995	322	1301	0	725
WWQZ_grafted_with_Ambtr-4932	SRR8720026-cluster8460	80.02	991	182	13	16	998	193	1175	0	719
WWQZ_grafted_with_Ambtr-4932	CRR290829-cluster8460	79.899	990	185	11	16	998	193	1175	0	713
WWQZ_grafted_with_Ambtr-4932	SRR17439743-cluster8460	79.858	983	190	8	20	998	333	1311	0	712
WWQZ_grafted_with_Ambtr-4932	SRR22574045-cluster8460	79.697	990	187	11	16	998	193	1175	0	702
WWQZ_grafted_with_Ambtr-4932	SRR17439750-cluster8460	80	910	172	10	16	920	193	1097	0	664
WWQZ_grafted_with_Ambtr-4932	SRR17439749-cluster8460	79.428	909	179	8	16	920	329	1233	0	636
WWQZ_grafted_with_Ambtr-4932	SRR17439744-cluster8460	79.006	905	180	9	16	915	260	1159	1.55e-173	610
WWQZ_grafted_with_Ambtr-4932	DRR172093-cluster8460	76.006	721	160	9	16	727	193	909	1.73e-98	361
Arath-6992	SRR8720026-cluster9576	82.785	395	64	4	43	434	43	436	1.58e-95	350
Arath-6992	SRR22574045-cluster9576	82.532	395	65	4	43	434	88	481	7.34e-94	344
Arath-6992	ERR2040320-cluster9576	82.576	396	63	6	43	434	61	454	7.34e-94	344
Arath-6992	CRR290829-cluster9576	82.532	395	65	4	43	434	47	440	7.34e-94	344
Arath-6992	SRR17439747-cluster9576	82.632	380	64	2	43	421	84	462	4.42e-91	335
Arath-6992	SRR17439743-cluster9576	81.579	380	68	2	43	421	43	421	2.07e-84	313
Arath-6992	DRR172093-cluster9576	81.013	395	62	7	43	434	88	472	4.48e-81	302
Arath-6992	SRR17439751-cluster9576	81.787	291	49	3	44	331	42	331	9.91e-63	241
Arath-6992	SRR17439748-cluster9576	81.034	290	53	2	43	331	84	372	2.15e-59	230
BERS-6992	SRR8720026-cluster9576	81.379	435	81	0	1	435	1	435	3.39e-97	355
BERS-6992	CRR290829-cluster9576	81.293	433	81	0	3	435	7	439	4.39e-96	351
BERS-6992	SRR22574045-cluster9576	81.149	435	82	0	1	435	46	480	1.58e-95	350
BERS-6992	DRR172093-cluster9576	79.31	435	81	4	1	435	46	471	2.09e-79	296
EVOD-6992	SRR8720026-cluster9576	83.544	395	63	2	6	399	42	435	3.98e-101	368
EVOD-6992	SRR22574045-cluster9576	83.291	395	64	2	6	399	87	480	1.85e-99	363
EVOD-6992	CRR290829-cluster9576	82.785	395	66	2	6	399	46	439	4e-96	351
EVOD-6992	DRR172093-cluster9576	81.266	395	63	7	6	399	87	471	2.44e-83	309
MVSE-6992	ERR2040321-cluster9576	83.019	318	54	0	14	331	43	360	3.16e-77	289
MZOB-6992	ERR2040321-cluster9576	82.392	301	50	3	1	299	51	350	2.6e-68	259
RMWJ-6992	ERR2040320-cluster9576	83.588	262	41	2	1	261	193	453	4.41e-64	244
RMWJ-6992	SRR17439747-cluster9576	82.759	261	45	0	1	261	216	476	9.55e-61	233
RMWJ-6992	SRR17439743-cluster9576	81.609	261	48	0	1	261	175	435	9.62e-56	217
TKEK-6992	CRR290829-cluster9576	83.63	281	46	0	5	285	159	439	3.73e-70	265
TKEK-6992	SRR8720026-cluster9576	83.274	281	47	0	5	285	155	435	1.74e-68	259
TKEK-6992	SRR22574045-cluster9576	83.274	281	47	0	5	285	200	480	1.74e-68	259
TKEK-6992	DRR172093-cluster9576	81.053	285	45	1	1	285	196	471	2.95e-56	219
YNUE-6992	ACY8-cluster9576	81.884	414	75	0	22	435	27	440	1.58e-95	350
YNUE-6992	SRR8720026-cluster9576	81.643	414	76	0	22	435	22	435	7.34e-94	344
YNUE-6992	SRR22574045-cluster9576	81.643	414	76	0	22	435	67	480	7.34e-94	344
YNUE-6992	SRR17439747-cluster9576	81.401	414	77	0	22	435	63	476	3.42e-92	339
YNUE-6992	CRR290829-cluster9576	81.401	414	77	0	22	435	26	439	3.42e-92	339
YNUE-6992	ERR2040320-cluster9576	80.615	423	82	0	13	435	31	453	7.4e-89	327
YNUE-6992	DRR172093-cluster9576	80.435	414	72	1	22	435	67	471	9.64e-83	307
SWGX-6992	ERR2040320-cluster9576	100	435	0	0	1	435	19	453	0	804
SWGX-6992	SRR17439743-cluster9576	96.322	435	16	0	1	435	1	435	0	715
SWGX-6992	SRR17439747-cluster9576	96.092	435	17	0	1	435	42	476	0	710
SWGX-6992	SRR8720026-cluster9576	94.943	435	22	0	1	435	1	435	0	682
SWGX-6992	CRR290829-cluster9576	94.919	433	22	0	3	435	7	439	0	678
SWGX-6992	ACY8-cluster9576	94.919	433	22	0	3	435	8	440	0	678
SWGX-6992	SRR22574045-cluster9576	94.713	435	23	0	1	435	46	480	0	676
SWGX-6992	DRR172093-cluster9576	93.103	435	21	1	1	435	46	471	1.81e-179	628
SWGX-6992	SRR17439751-cluster9576	96.677	331	11	0	1	331	1	331	4.03e-156	551
SWGX-6992	SRR17439748-cluster9576	95.77	331	14	0	1	331	42	372	4.06e-151	534
SWGX-6992	ERR2040321-cluster9576	95.77	331	14	0	1	331	30	360	4.06e-151	534
SWGX-6992	SRR22557471-cluster9576	92.749	331	24	0	1	331	1	331	1.93e-134	479
AYMT-6992	ERR2040320-cluster9576	87.356	435	55	0	1	435	19	453	1.48e-140	499
AYMT-6992	SRR17439747-cluster9576	87.126	435	56	0	1	435	42	476	6.89e-139	494
AYMT-6992	SRR17439743-cluster9576	86.897	435	57	0	1	435	1	435	3.21e-137	488
AYMT-6992	CRR290829-cluster9576	86.836	433	57	0	3	435	7	439	4.15e-136	484
AYMT-6992	ACY8-cluster9576	86.019	422	59	0	14	435	19	440	1.17e-126	453
FGDU-6992	SRR17439747-cluster9576	86.27	437	56	3	1	435	42	476	3.23e-132	472
FGDU-6992	SRR17439743-cluster9576	85.977	435	61	0	1	435	1	435	1.5e-130	466
FGDU-6992	ERR2040320-cluster9576	85.977	435	61	0	1	435	19	453	1.5e-130	466
AQZD-5614	SRR17439746-cluster7348	74.017	712	173	11	650	1355	719	1424	1.06e-73	279
AQZD-5614	SRR17439748-cluster7348	73.596	712	176	12	650	1355	719	1424	1.07e-68	263
AQZD-5614	SRR17439751-cluster7348	73.352	713	176	14	650	1355	719	1424	2.32e-65	252
AQZD-5614	SRR17439747-cluster7348	73.072	713	178	12	650	1355	719	1424	5.02e-62	241
AQZD-5614	SRR17439745-cluster7348	72.893	712	181	12	650	1355	719	1424	2.34e-60	235
Ambtr-5614	ACY8-cluster7348	73.394	1308	303	39	103	1389	133	1416	1.01e-123	446
LFOG-5614	SRR17439744-cluster7348	76.07	1262	278	19	1	1250	274	1523	0	636
LFOG-5614	SRR17439748-cluster7348	75.892	1261	282	18	1	1250	274	1523	1.06e-177	625
LFOG-5614	SRR17439747-cluster7348	75.981	1249	272	22	1	1235	274	1508	4.95e-176	619
LFOG-5614	SRR17439746-cluster7348	75.575	1261	286	19	1	1250	274	1523	4.99e-171	603
LFOG-5614	SRR17439750-cluster7348	75.198	1262	289	20	1	1250	274	1523	1.09e-162	575
PWSG-5614	SRR17439748-cluster7348	73.536	1281	314	24	122	1391	158	1424	2.78e-129	464
QSLH-5614	SRR22574045-cluster7348	74.579	1483	325	41	34	1478	70	1538	5.58e-171	603
QSLH-5614	CRR290829-cluster7348	74.309	1483	329	41	34	1478	70	1538	2.61e-164	580
QSLH-5614	SRR17439747-cluster7348	75.908	1129	258	14	34	1155	70	1191	7.32e-160	566
QSLH-5614	SRR22557471-cluster7348	73.887	1482	337	41	34	1478	70	1538	2.65e-154	547
QSLH-5614	SRR17439746-cluster7348	75.58	1077	251	11	34	1104	70	1140	1.61e-146	521
QSLH-5614	ACY8-cluster7348	77.007	274	57	5	1195	1465	1255	1525	2.43e-35	152
QSLH-5614	SRR8720026-cluster7348	75.61	287	66	4	1194	1478	24	308	1.89e-31	139
QSLH-5614	DRR172093-cluster7348	75.261	287	67	4	1194	1478	158	442	8.8e-30	134
QZZU-5614	SRR22574045-cluster7348	74.124	1399	337	17	64	1448	97	1484	1.6e-156	555
QZZU-5614	CRR290829-cluster7348	74.053	1399	338	17	64	1448	97	1484	7.46e-155	549
TZWR-5614	SRR22574045-cluster7348	74.107	1483	355	23	33	1502	66	1532	2.05e-165	584
TZWR-5614	CRR290829-cluster7348	73.937	1481	361	19	33	1502	66	1532	4.44e-162	573
TZWR-5614	SRR22557471-cluster7348	74.177	1367	326	24	33	1387	66	1417	3.48e-153	544
ZRIN-5614	SRR17439748-cluster7348	75.923	1462	329	18	33	1481	72	1523	0	728
ZRIN-5614	SRR17439747-cluster7348	76.308	1414	306	21	33	1430	72	1472	0	728
ZRIN-5614	SRR17439744-cluster7348	75.869	1467	327	21	30	1481	69	1523	0	723
ZRIN-5614	SRR17439750-cluster7348	75.63	1469	335	16	33	1488	72	1530	0	708
ZRIN-5614	SRR17439746-cluster7348	75.581	1462	334	16	33	1481	72	1523	0	701
ZRIN-5614	SRR22574045-cluster7348	75.527	1471	333	20	33	1488	72	1530	0	697
ZRIN-5614	SRR17439745-cluster7348	75.393	1463	335	19	33	1481	72	1523	0	684
ZRIN-5614	CRR290829-cluster7348	75.451	1442	331	17	33	1461	72	1503	0	680
ZRIN-5614	SRR22557471-cluster7348	74.966	1470	343	19	33	1488	72	1530	0	652
WWQZ_grafted_with_Arath-5614	SRR17439748-cluster7348	84.114	1366	198	16	37	1394	70	1424	0	1303
WWQZ_grafted_with_Arath-5614	SRR17439747-cluster7348	84.413	1328	188	16	75	1394	108	1424	0	1288
WWQZ_grafted_with_Arath-5614	SRR17439744-cluster7348	83.711	1369	202	18	37	1396	70	1426	0	1273
WWQZ_grafted_with_Arath-5614	SRR17439746-cluster7348	83.675	1366	204	16	37	1394	70	1424	0	1269
WWQZ_grafted_with_Arath-5614	SRR17439745-cluster7348	83.431	1364	211	13	37	1394	70	1424	0	1253
WWQZ_grafted_with_Arath-5614	SRR17439750-cluster7348	83.432	1352	203	18	37	1379	70	1409	0	1236
WWQZ_grafted_with_Arath-5614	SRR17439751-cluster7348	83.333	1326	206	12	75	1394	108	1424	0	1210
WWQZ_grafted_with_Arath-5614	SRR22574045-cluster7348	81.233	1476	254	17	37	1502	70	1532	0	1170
WWQZ_grafted_with_Arath-5614	CRR290829-cluster7348	82.24	1357	222	14	37	1385	70	1415	0	1153
WWQZ_grafted_with_Arath-5614	ACY8-cluster7348	81.712	1367	229	16	37	1394	70	1424	0	1120
WWQZ_grafted_with_Arath-5614	SRR22557471-cluster7348	81.738	1358	227	17	37	1385	70	1415	0	1114
WWQZ_grafted_with_Arath-5614	DRR172093-cluster7348	79.819	441	79	7	1067	1502	1	436	1.07e-83	313
SWGX_grafted_with_Arath-5614	SRR17439747-cluster7348	77.744	1330	273	20	75	1394	108	1424	0	795
SWGX_grafted_with_Arath-5614	SRR22574045-cluster7348	76.606	1479	317	23	37	1502	70	1532	0	787
SWGX_grafted_with_Arath-5614	SRR17439748-cluster7348	77.339	1368	287	20	37	1394	70	1424	0	787
SWGX_grafted_with_Arath-5614	SRR17439745-cluster7348	77.216	1365	294	15	37	1394	70	1424	0	782
SWGX_grafted_with_Arath-5614	SRR17439744-cluster7348	77.17	1371	288	22	37	1396	70	1426	0	774
SWGX_grafted_with_Arath-5614	CRR290829-cluster7348	77.206	1360	285	20	37	1385	70	1415	0	771
SWGX_grafted_with_Arath-5614	ACY8-cluster7348	77.074	1374	280	26	37	1394	70	1424	0	760
SWGX_grafted_with_Arath-5614	SRR22557471-cluster7348	77.002	1361	286	23	37	1385	70	1415	0	754
SWGX_grafted_with_Arath-5614	SRR17439746-cluster7348	76.901	1368	293	20	37	1394	70	1424	0	754
SWGX_grafted_with_Arath-5614	SRR17439750-cluster7348	76.9	1355	286	24	37	1379	70	1409	0	743
SWGX_grafted_with_Arath-5614	SRR17439751-cluster7348	76.94	1327	289	14	75	1394	108	1424	0	739
FGDU_grafted_with_KBRW-5614_exonerate_grafted_Arath-5614	SRR22574045-cluster7348	79.198	1471	287	16	37	1499	70	1529	0	1018
FGDU_grafted_with_KBRW-5614_exonerate_grafted_Arath-5614	CRR290829-cluster7348	79.048	1470	291	14	37	1499	70	1529	0	1007
FGDU_grafted_with_KBRW-5614_exonerate_grafted_Arath-5614	ACY8-cluster7348	78.508	1475	290	26	37	1499	70	1529	0	957
FGDU_grafted_with_KBRW-5614_exonerate_grafted_Arath-5614	SRR22557471-cluster7348	78.397	1472	297	19	37	1499	70	1529	0	952
AJFN-4471	SRR22557471-cluster10275	80.216	556	106	4	152	705	221	774	9.25e-115	414
AJFN-4471	SRR8720026-cluster10275	79.82	555	110	2	152	705	584	1137	2e-111	403
AJFN-4471	DRR172093-cluster10275	79.64	555	111	2	152	705	584	1137	9.32e-110	398
AJFN-4471	CRR290829-cluster10275	79.64	555	111	2	152	705	575	1128	9.32e-110	398
AJFN-4471	SRR22574045-cluster10275	79.459	555	112	2	152	705	575	1128	4.34e-108	392
CCID-4471	SRR17439742-cluster10275	77.647	680	146	5	152	828	575	1251	5.02e-113	409
CCID-4471	SRR17439747-cluster10275	77.32	679	150	3	152	828	575	1251	1.09e-109	398
CCID-4471	ERR2040321-cluster10275	77.32	679	150	4	152	828	584	1260	1.09e-109	398
CCID-4471	DRR172093-cluster10275	77.172	679	145	9	154	827	586	1259	2.35e-106	387
CCID-4471	SRR17439746-cluster10275	77.778	621	136	2	209	828	14	633	1.09e-104	381
CCID-4471	SRR17439743-cluster10275	77.778	621	136	2	209	828	14	633	1.09e-104	381
CCID-4471	SRR22574045-cluster10275	76.878	679	149	7	154	828	577	1251	1.42e-103	377
CCID-4471	SRR22557471-cluster10275	76.844	678	149	7	154	827	223	896	5.09e-103	375
CCID-4471	SRR8720026-cluster10275	76.73	679	150	7	154	828	586	1260	6.58e-102	372
CCID-4471	CRR290829-cluster10275	76.73	679	150	7	154	828	577	1251	6.58e-102	372
CCID-4471	SRR17439745-cluster10275	77.295	621	139	2	209	828	14	633	1.1e-99	364
CCID-4471	SRR17439751-cluster10275	77.699	565	120	6	152	713	344	905	1.86e-92	340
CCID-4471	SRR17439749-cluster10275	78.795	448	91	3	152	597	575	1020	1.13e-79	298
CCID-4471	SRR17439744-cluster10275	79.481	385	75	3	152	534	584	966	2.47e-71	270
IDAU-4471	SRR17439747-cluster10275	80.383	678	129	4	152	827	575	1250	3.72e-144	512
IDAU-4471	SRR17439742-cluster10275	80.383	678	129	4	152	827	575	1250	3.72e-144	512
IDAU-4471	SRR17439743-cluster10275	81.129	620	115	2	209	827	14	632	3.74e-139	496
IDAU-4471	SRR17439746-cluster10275	80.968	620	116	2	209	827	14	632	1.74e-137	490
IDAU-4471	SRR17439745-cluster10275	80.757	608	115	2	209	815	14	620	1.75e-132	473
IDAU-4471	SRR17439751-cluster10275	80.901	555	104	2	152	705	344	897	2.3e-121	436
IDAU-4471	SRR17439749-cluster10275	82.276	457	77	4	152	606	575	1029	5.05e-108	392
IDAU-4471	SRR17439744-cluster10275	83.29	383	60	4	152	532	584	964	3.08e-95	350
NHUA-4471	SRR17439744-cluster10275	84.615	221	31	1	152	372	584	801	2.37e-55	217
NHUA-4471	SRR17439742-cluster10275	84.163	221	32	1	152	372	575	792	1.1e-53	211
NHUA-4471	SRR17439751-cluster10275	83.784	222	31	3	152	372	344	561	5.14e-52	206
NHUA-4471	SRR17439747-cluster10275	83.71	221	33	1	152	372	575	792	5.14e-52	206
NHUA-4471	SRR17439749-cluster10275	83.258	221	34	1	152	372	575	792	2.39e-50	200
NHUA-4471	SRR17439746-cluster10275	87.195	164	18	1	209	372	14	174	2.41e-45	183
NHUA-4471	SRR17439745-cluster10275	87.195	164	18	1	209	372	14	174	2.41e-45	183
NHUA-4471	SRR17439743-cluster10275	86.585	164	19	1	209	372	14	174	1.12e-43	178
NHUA-4471	ACY8-cluster10275	84.615	156	21	1	217	372	1	153	6.79e-36	152
QUTB-4471	ACY8-cluster10275	79.119	613	124	4	31	641	1	611	1.78e-116	420
TJLC-4471	SRR17439742-cluster10275	81.778	675	120	1	1	672	577	1251	2.93e-159	562
TJLC-4471	SRR17439747-cluster10275	81.886	668	118	1	8	672	584	1251	1.05e-158	560
TJLC-4471	SRR17439743-cluster10275	82.229	619	107	1	57	672	15	633	8.27e-150	531
TJLC-4471	SRR17439746-cluster10275	82.097	620	106	3	57	672	15	633	3.85e-148	525
TJLC-4471	SRR17439745-cluster10275	81.099	619	114	1	57	672	15	633	3.9e-138	492
TJLC-4471	ACY8-cluster10275	81.107	614	107	7	64	671	1	611	2.35e-135	483
TJLC-4471	SRR17439751-cluster10275	81.818	561	97	3	1	557	346	905	2.36e-130	466
TJLC-4471	SRR17439749-cluster10275	82.314	458	78	1	1	455	577	1034	1.13e-108	394
TJLC-4471	SRR17439744-cluster10275	83.333	378	60	1	1	375	586	963	3.21e-94	346
XFJG-4471	SRR17439742-cluster10275	75.04	625	148	8	199	819	631	1251	3.14e-75	283
XFJG-4471	SRR17439747-cluster10275	74.88	625	149	8	199	819	631	1251	1.46e-73	278
XFJG-4471	SRR17439743-cluster10275	74.759	622	149	8	202	819	16	633	6.79e-72	272
XFJG-4471	SRR17439746-cluster10275	74.598	622	150	8	202	819	16	633	3.16e-70	267
XFJG-4471	SRR17439745-cluster10275	74.519	624	147	10	202	819	16	633	1.47e-68	261
XFJG-4471	ERR2040321-cluster10275	74.441	626	150	10	199	819	640	1260	1.47e-68	261
XFJG-4471	SRR22557471-cluster10275	74.204	628	150	11	197	818	275	896	8.85e-66	252
XFJG-4471	SRR8720026-cluster10275	74.045	628	153	9	197	819	638	1260	1.14e-64	248
XFJG-4471	SRR22574045-cluster10275	73.885	628	154	9	197	819	629	1251	5.33e-63	243
XFJG-4471	DRR172093-cluster10275	73.844	627	154	9	197	818	638	1259	1.92e-62	241
XFJG-4471	CRR290829-cluster10275	74.35	577	138	9	197	768	629	1200	2.48e-61	237
XFJG-4471	SRR17439751-cluster10275	75.264	473	111	6	199	668	400	869	2.5e-56	220
XFJG-4471	SRR17439744-cluster10275	80.144	277	53	2	199	474	640	915	6.99e-52	206
XFJG-4471	SRR17439749-cluster10275	79.783	277	54	2	199	474	631	906	3.25e-50	200
WWQZ-4471	ERR2040321-cluster10275	100	945	0	0	1	945	316	1260	0	1746
WWQZ-4471	SRR17439747-cluster10275	97.037	945	28	0	1	945	307	1251	0	1591
WWQZ-4471	SRR17439742-cluster10275	96.614	945	32	0	1	945	307	1251	0	1568
WWQZ-4471	SRR17439751-cluster10275	95.798	833	35	0	1	833	76	908	0	1345
WWQZ-4471	CRR290829-cluster10275	91.649	946	77	2	1	945	307	1251	0	1308
WWQZ-4471	SRR22574045-cluster10275	91.438	946	79	2	1	945	307	1251	0	1297
WWQZ-4471	SRR8720026-cluster10275	91.332	946	80	2	1	945	316	1260	0	1291
WWQZ-4471	DRR172093-cluster10275	91.323	945	80	2	1	944	316	1259	0	1290
WWQZ-4471	SRR22557471-cluster10275	91.203	898	75	4	49	944	1	896	0	1218
WWQZ-4471	SRR17439749-cluster10275	95.498	733	33	0	1	733	307	1039	0	1171
WWQZ-4471	SRR17439746-cluster10275	97.258	620	17	0	326	945	14	633	0	1051
WWQZ-4471	SRR17439743-cluster10275	97.258	620	17	0	326	945	14	633	0	1051
WWQZ-4471	SRR17439745-cluster10275	96.613	620	21	0	326	945	14	633	0	1029
WWQZ-4471	SRR17439744-cluster10275	94.624	651	35	0	1	651	316	966	0	1009
WWQZ-4471	ACY8-cluster10275	91.817	611	50	0	334	944	1	611	0	852
WWQZ-4471	SRR17439750-cluster10275	95.309	405	19	0	541	945	49	453	0	643
WWQZ-4471	SRR17439750-cluster10275	100	52	0	0	467	518	1	52	5.08e-19	97.1
WWQZ-4471	ERR2040320-cluster10275	95.359	237	11	0	709	945	1	237	1.62e-103	377
KCPT-7136	ERR2040320-cluster9907	79.04	396	81	2	10	404	220	614	1.18e-71	270
SWGX-7136	ERR2040320-cluster9907	100	408	0	0	1	408	211	618	0	754
SWGX-7136	ERR2040321-cluster9907	94.103	407	24	0	1	407	142	548	1.02e-176	619
SWGX-7136	SRR8720026-cluster9907	92.875	407	29	0	1	407	214	620	2.22e-168	592
SWGX-7136	SRR22574045-cluster9907	92.875	407	29	0	1	407	214	620	2.22e-168	592
SWGX-7136	SRR17439743-cluster9907	92.629	407	30	0	1	407	205	611	1.03e-166	586
SWGX-7136	SRR17439742-cluster9907	92.383	407	31	0	1	407	181	587	4.8e-165	580
SWGX-7136	SRR17439748-cluster9907	92.138	407	32	0	1	407	196	602	2.23e-163	575
SWGX-7136	SRR17439744-cluster9907	92.138	407	32	0	1	407	177	583	2.23e-163	575
SWGX-7136	ACY8-cluster9907	92.138	407	32	0	1	407	214	620	2.23e-163	575
SWGX-7136	SRR17439745-cluster9907	91.646	407	34	0	1	407	205	611	4.84e-160	564
SWGX-7136	SRR17439746-cluster9907	91.542	402	34	0	6	407	210	611	2.91e-157	555
SWGX-7136	SRR17439749-cluster9907	93.66	347	22	0	1	347	205	551	1.06e-146	520
SWGX-7136	SRR17439749-cluster9907	100	34	0	0	347	380	662	695	2.15e-09	63.9
SWGX-7136	SRR17439750-cluster9907	92.529	348	26	0	1	348	205	552	1.38e-140	499
SWGX-7136	DRR172093-cluster9907	92.241	348	27	0	1	348	214	561	6.44e-139	494
SWGX-7136	CRR290829-cluster9907	91.954	348	28	0	1	348	214	561	2.99e-137	488
SWGX-7136	SRR22557471-cluster9907	91.007	278	25	0	130	407	1	278	2.43e-103	375
RJNQ-7136	SRR17439743-cluster9907	78.75	400	85	0	9	408	213	612	4.25e-71	268
RJNQ-7136	ACY8-cluster9907	78.304	401	86	1	9	408	221	621	9.19e-68	257
YNUE-7136	SRR17439742-cluster9907	81.5	400	74	0	9	408	189	588	1.92e-89	329
WAXR-5206	ACY8-cluster11117	80.24	501	97	2	37	536	140	639	3.25e-103	375
WAXR-5206	SRR8720026-cluster11117	79.92	503	99	2	35	536	209	710	5.44e-101	368
WAXR-5206	CRR290829-cluster11117	79.92	503	99	2	35	536	209	710	5.44e-101	368
WAXR-5206	SRR22574045-cluster11117	79.722	503	100	2	35	536	209	710	2.53e-99	363
WAXR-5206	DRR172093-cluster11117	79.722	503	100	2	35	536	209	710	2.53e-99	363
FGDU_grafted_with_BPKH-5206	ERR2040320-cluster11117	81.605	511	94	0	50	560	194	704	1.21e-117	424
FGDU_grafted_with_BPKH-5206	SRR17439751-cluster11117	84.459	296	46	0	265	560	1	296	3.56e-78	292
AJJE_grafted_with_BPKH-5206	SRR22557471-cluster11117	78.21	514	109	3	50	562	161	672	3.51e-88	326
Arath-6450	SRR17439744-cluster4733	72.11	1090	276	23	12	1087	309	1384	3.86e-81	303
Orysa-6450	SRR17439747-cluster4733	73.306	974	242	18	10	974	307	1271	8.18e-93	342
Orysa-6450	ERR2040321-cluster4733	73.279	973	244	16	10	974	392	1356	8.18e-93	342
RJNQ-6450	CRR290829-cluster4733	77.145	1247	257	25	10	1242	383	1615	0	699
RJNQ-6450	SRR8720026-cluster4733	76.621	1249	260	29	10	1242	383	1615	0	660
RJNQ-6450	SRR22574045-cluster4733	76.623	1232	256	29	27	1242	400	1615	0	651
RJNQ-6450	DRR172093-cluster4733	76.343	1247	267	25	10	1242	283	1515	0	643
BZDF-6450	ACY8-cluster4733	76.404	712	161	7	568	1275	18	726	2.24e-103	377
YNUE-6450	SRR22574045-cluster4733	76.362	1303	288	20	1	1293	374	1666	0	682
SWGX-6450_exonerate_grafted_Ambtr-6450	ERR2040320-cluster4733	100	1027	0	0	258	1284	12	1038	0	1897
SWGX-6450_exonerate_grafted_Ambtr-6450	SRR17439747-cluster4733	90.698	1290	111	1	1	1281	298	1587	0	1709
SWGX-6450_exonerate_grafted_Ambtr-6450	SRR17439743-cluster4733	90.543	1290	113	1	1	1281	298	1587	0	1698
SWGX-6450_exonerate_grafted_Ambtr-6450	SRR17439749-cluster4733	90.325	1292	116	1	1	1283	398	1689	0	1685
SWGX-6450_exonerate_grafted_Ambtr-6450	SRR17439746-cluster4733	90	1290	120	3	1	1281	298	1587	0	1659
SWGX-6450_exonerate_grafted_Ambtr-6450	SRR17439748-cluster4733	89.922	1290	121	1	1	1281	298	1587	0	1653
SWGX-6450_exonerate_grafted_Ambtr-6450	ERR2040321-cluster4733	89.535	1290	126	1	1	1281	383	1672	0	1626
SWGX-6450_exonerate_grafted_Ambtr-6450	SRR17439745-cluster4733	89.466	1291	125	4	1	1281	298	1587	0	1620
SWGX-6450_exonerate_grafted_Ambtr-6450	SRR17439744-cluster4733	89.147	1290	131	1	1	1281	298	1587	0	1598
SWGX-6450_exonerate_grafted_Ambtr-6450	SRR17439751-cluster4733	89.762	1221	116	1	70	1281	1	1221	0	1554
SWGX-6450_exonerate_grafted_Ambtr-6450	SRR22574045-cluster4733	87.858	1293	146	3	1	1283	374	1665	0	1507
SWGX-6450_exonerate_grafted_Ambtr-6450	DRR172093-cluster4733	87.703	1293	148	7	1	1283	274	1565	0	1496
SWGX-6450_exonerate_grafted_Ambtr-6450	SRR8720026-cluster4733	87.626	1293	149	7	1	1283	374	1665	0	1491
SWGX-6450_exonerate_grafted_Ambtr-6450	CRR290829-cluster4733	87.548	1293	150	7	1	1283	374	1665	0	1485
SWGX-6450_exonerate_grafted_Ambtr-6450	SRR17439742-cluster4733	90.799	1076	90	1	1	1067	298	1373	0	1430
SWGX-6450_exonerate_grafted_Ambtr-6450	SRR17439750-cluster4733	89.709	894	81	3	1	884	298	1190	0	1131
SWGX-6450_exonerate_grafted_Ambtr-6450	ACY8-cluster4733	89.101	734	80	0	541	1274	1	734	0	913
NAUM-6432	ERR2040320-cluster11007	75.873	315	71	3	160	473	367	677	4.1e-37	156
NAUM-6432	SRR17439749-cluster11007	75.083	301	73	2	160	459	379	678	4.13e-32	139
Orysa-6432	ERR2040320-cluster11007	80.583	412	76	4	157	566	268	677	7.68e-85	315
Orysa-6432	SRR17439749-cluster11007	80	400	78	2	157	555	280	678	1e-78	294
BZDF_grafted_with_Orysa-6432	ERR2040320-cluster11007	77.033	418	92	3	150	566	263	677	1.71e-61	237
CBJR-6459	SRR17439750-cluster9569	73.976	757	187	10	1	752	235	986	1.03e-79	298
Orysa-6459	SRR17439745-cluster11944	100	29	0	0	496	524	35	7	2.52e-06	54.7
WWQZ-6459	ERR2040321-cluster9569	99.203	753	6	0	1	753	235	987	0	1358
WWQZ-6459	SRR17439743-cluster9569	96.414	753	27	0	1	753	235	987	0	1242
WWQZ-6459	SRR17439748-cluster9569	96.016	753	30	0	1	753	235	987	0	1225
WWQZ-6459	SRR17439751-cluster9569	95.352	753	35	0	1	753	229	981	0	1197
WWQZ-6459	SRR17439746-cluster9569	95.352	753	35	0	1	753	235	987	0	1197
WWQZ-6459	SRR17439742-cluster9569	95.219	753	36	0	1	753	235	987	0	1192
WWQZ-6459	SRR17439750-cluster9569	94.821	753	39	0	1	753	235	987	0	1175
WWQZ-6459	SRR17439745-cluster9569	95.198	708	34	0	46	753	1	708	0	1120
WWQZ-6459	ERR2040320-cluster9569	91.235	753	66	0	1	753	235	987	0	1026
WWQZ-6459	DRR172093-cluster9569	88.579	753	86	0	1	753	226	978	0	915
WWQZ-6459	SRR8720026-cluster9569	88.181	753	89	0	1	753	226	978	0	898
WWQZ-6459	SRR17439749-cluster9569	95.353	538	24	1	1	538	235	771	0	854
WWQZ-6459	ACY8-cluster9569	86.985	753	98	0	1	753	94	846	0	848
WWQZ-6459	SRR22557471-cluster9569	88.028	568	68	0	1	568	232	799	0	673
Ambtr-5599	SRR17439747-cluster6009	70.595	925	249	21	255	1163	426	1343	8.96e-44	180
Ambtr-5599	SRR8720026-cluster6009	80	195	39	0	969	1163	1149	1343	3.27e-33	145
Ambtr-5599	SRR22574045-cluster6009	80	195	39	0	969	1163	1149	1343	3.27e-33	145
Ambtr-5599	SRR22557471-cluster6009	79.487	195	40	0	969	1163	1149	1343	1.52e-31	139
Ambtr-5599	DRR172093-cluster6009	79.57	186	38	0	969	1154	1149	1334	7.08e-30	134
NNOK-5599	SRR8720026-cluster6009	92.391	92	7	0	23	114	143	234	2.53e-29	132
NNOK-5599	SRR22574045-cluster6009	92.391	92	7	0	23	114	143	234	2.53e-29	132
NNOK-5599	CRR290829-cluster6009	92.391	92	7	0	23	114	143	234	2.53e-29	132
NNOK-5599	DRR172093-cluster6009	91.304	92	8	0	23	114	143	234	1.18e-27	126
TEZA-5599	SRR17439744-cluster6009	72.914	923	208	31	265	1163	436	1340	2.38e-74	281
WIGA-5599	SRR17439746-cluster6009	73.052	924	223	24	256	1160	427	1343	3.55e-81	303
WIGA-5599	SRR17439751-cluster6009	74.956	567	127	15	256	813	427	987	6.06e-64	246
WIGA-5599	SRR17439744-cluster6009	74.645	564	128	14	256	813	427	981	1.31e-60	235
WIGA-5599	SRR17439745-cluster6009	73.478	460	109	13	251	702	422	876	2.26e-38	161
FGDU-5599	SRR17439744-cluster6009	76.967	1932	410	23	25	1940	145	2057	0	1070
FGDU-5599	ACY8-cluster6009	76.442	1040	226	12	909	1940	18	1046	8.77e-154	545
LVUS-6487	ACY8-cluster7535	77.169	1222	251	20	10	1211	268	1481	0	686
VCIN-6487	SRR17439747-cluster7535	78.3	1212	241	19	6	1206	267	1467	0	761
VCIN-6487	SRR17439743-cluster7535	78.282	1211	243	19	6	1206	267	1467	0	761
XFJG-6487	SRR22557471-cluster7535	75.702	1210	278	15	10	1211	271	1472	9.09e-168	592
SWGX_grafted_with_CIEA-6487	SRR17439742-cluster7535	84.569	1322	198	6	435	1753	549	1867	0	1306
SWGX_grafted_with_CIEA-6487	SRR17439743-cluster7535	84.429	1323	198	8	435	1753	549	1867	0	1295
SWGX_grafted_with_CIEA-6487	SRR17439746-cluster7535	84.191	1322	203	6	435	1753	549	1867	0	1279
SWGX_grafted_with_CIEA-6487	SRR17439748-cluster7535	84.115	1322	204	6	435	1753	549	1867	0	1273
SWGX_grafted_with_CIEA-6487	ERR2040321-cluster7535	84.115	1322	204	6	435	1753	516	1834	0	1273
SWGX_grafted_with_CIEA-6487	SRR17439749-cluster7535	83.964	1322	206	6	435	1753	549	1867	0	1262
SWGX_grafted_with_CIEA-6487	SRR17439750-cluster7535	83.812	1322	208	6	435	1753	549	1867	0	1251
SWGX_grafted_with_CIEA-6487	SRR17439751-cluster7535	83.51	1322	212	6	435	1753	549	1867	0	1229
SWGX_grafted_with_CIEA-6487	SRR17439747-cluster7535	83.497	1321	214	4	435	1753	549	1867	0	1229
SWGX_grafted_with_CIEA-6487	ACY8-cluster7535	83.397	1319	215	4	435	1751	546	1862	0	1219
SWGX_grafted_with_CIEA-6487	SRR17439744-cluster7535	83.373	1245	198	7	435	1676	286	1524	0	1144
SWGX_grafted_with_CIEA-6487	CRR290829-cluster7535	82.184	1291	222	8	467	1753	581	1867	0	1103
SWGX_grafted_with_CIEA-6487	SRR22557471-cluster7535	81.593	1130	198	10	436	1560	550	1674	0	926
SWGX_grafted_with_THHD-5273_exonerate_grafted_Ambtr-5273	ERR2040320-cluster6021	100	959	0	0	584	1542	56	1014	0	1772
SWGX_grafted_with_THHD-5273_exonerate_grafted_Ambtr-5273	SRR17439748-cluster6021	94.676	958	51	0	584	1541	864	1821	0	1487
SWGX_grafted_with_THHD-5273_exonerate_grafted_Ambtr-5273	SRR17439748-cluster6021	77.686	605	109	5	1	580	17	620	2.34e-94	348
SWGX_grafted_with_THHD-5273_exonerate_grafted_Ambtr-5273	SRR17439746-cluster6021	94.259	958	55	0	584	1541	848	1805	0	1465
SWGX_grafted_with_THHD-5273_exonerate_grafted_Ambtr-5273	SRR17439746-cluster6021	78.182	605	106	5	1	580	1	604	2.33e-99	364
SWGX_grafted_with_THHD-5273_exonerate_grafted_Ambtr-5273	SRR17439749-cluster6021	94.05	958	57	0	584	1541	509	1466	0	1454
SWGX_grafted_with_THHD-5273_exonerate_grafted_Ambtr-5273	SRR17439749-cluster6021	94.048	168	7	2	416	580	98	265	5.25e-66	254
SWGX_grafted_with_THHD-5273_exonerate_grafted_Ambtr-5273	SRR17439749-cluster6021	83.951	81	13	0	340	420	1	81	3.39e-13	78.7
SWGX_grafted_with_THHD-5273_exonerate_grafted_Ambtr-5273	ERR2040321-cluster6021	93.633	958	61	0	584	1541	836	1793	0	1432
SWGX_grafted_with_THHD-5273_exonerate_grafted_Ambtr-5273	ERR2040321-cluster6021	76.744	602	114	5	1	577	1	601	2.38e-84	315
SWGX_grafted_with_THHD-5273_exonerate_grafted_Ambtr-5273	SRR17439744-cluster6021	93.528	958	62	0	584	1541	848	1805	0	1426
SWGX_grafted_with_THHD-5273_exonerate_grafted_Ambtr-5273	SRR17439744-cluster6021	77.228	606	110	7	1	580	1	604	2.36e-89	331
SWGX_grafted_with_THHD-5273_exonerate_grafted_Ambtr-5273	DRR172093-cluster6021	90.805	957	88	0	586	1542	832	1788	0	1280
SWGX_grafted_with_THHD-5273_exonerate_grafted_Ambtr-5273	DRR172093-cluster6021	76.04	601	118	5	1	576	1	600	4e-77	291
SWGX_grafted_with_THHD-5273_exonerate_grafted_Ambtr-5273	SRR22557471-cluster6021	89.133	957	104	0	586	1542	848	1804	0	1192
SWGX_grafted_with_THHD-5273_exonerate_grafted_Ambtr-5273	SRR22557471-cluster6021	76.206	601	115	7	1	575	17	615	3.1e-78	294
SWGX_grafted_with_THHD-5273_exonerate_grafted_Ambtr-5273	SRR17439745-cluster6021	93.603	594	37	1	584	1177	410	1002	0	885
SWGX_grafted_with_THHD-5273_exonerate_grafted_Ambtr-5273	SRR17439745-cluster6021	92.073	164	10	2	420	580	3	166	8.85e-59	230
SWGX_grafted_with_THHD-5273_exonerate_grafted_Ambtr-5273	SRR17439743-cluster6021	89.706	340	29	2	696	1034	428	762	8.13e-119	429
SWGX_grafted_with_THHD-5273_exonerate_grafted_Ambtr-5273	SRR17439743-cluster6021	94	150	6	2	434	580	2	151	1.15e-57	226
SWGX_grafted_with_THHD-5273_exonerate_grafted_Ambtr-5273	SRR17439750-cluster6021	77.686	605	109	8	1	580	1	604	2.34e-94	348
SWGX_grafted_with_THHD-5273_exonerate_grafted_Ambtr-5273	SRR17439750-cluster6021	93.363	226	15	0	584	809	848	1073	1.82e-90	335
SWGX_grafted_with_THHD-5273_exonerate_grafted_Ambtr-5273	SRR8720026-cluster6021	76.529	605	116	5	1	580	1	604	1.11e-82	309
SWGX_grafted_with_THHD-5273_exonerate_grafted_Ambtr-5273	CRR290829-cluster6021	76.529	605	116	5	1	580	17	620	1.11e-82	309
SWGX_grafted_with_THHD-5273_exonerate_grafted_Ambtr-5273	ACY8-cluster6021	75.578	606	120	11	1	580	17	620	1.12e-72	276
SWGX_grafted_with_THHD-5273_exonerate_grafted_Ambtr-5273	SRR17439747-cluster6021	92.045	88	4	2	496	580	1	88	1.55e-26	122
THHD-5960	SRR22557471-cluster7841	80.652	491	86	7	37	521	694	1181	5.7e-102	372
THHD-5960	ERR2040320-cluster7841	78.499	493	95	9	36	521	111	599	3.5e-84	313
YFQX-5960	SRR17439744-cluster7841	78.683	319	60	8	463	777	721	1035	9.68e-52	206
YFQX-5960	ERR2040321-cluster7841	76.559	401	79	14	463	854	721	1115	9.68e-52	206
YFQX-5960	SRR17439748-cluster7841	75.837	418	90	10	444	854	702	1115	1.25e-50	202
YFQX-5960	SRR17439743-cluster7841	76.25	400	82	11	463	854	718	1112	4.51e-50	200
YFQX-5960	SRR17439745-cluster7841	75	416	95	8	445	854	465	877	4.54e-45	183
FGDU-5960	ACY8-cluster7841	79.62	368	71	4	12	377	168	533	2.32e-68	261
YNUE-5960	SRR17439744-cluster7841	79.897	388	72	6	1	385	157	541	5.84e-74	279
YNUE-5960	SRR17439747-cluster7841	79.688	384	73	5	1	382	157	537	9.77e-72	272
YNUE-5960	SRR17439743-cluster7841	79.688	384	73	5	1	382	157	537	9.77e-72	272
YNUE-5960	SRR17439748-cluster7841	78.756	386	73	9	1	382	157	537	4.58e-65	250
YNUE-5960	SRR17439746-cluster7841	78.797	349	65	7	1	345	157	500	7.72e-58	226
NUZN-5913	SRR17439742-cluster10384	79.441	1002	192	10	31	1025	259	1253	0	697
NUZN-5913	DRR172093-cluster10384	78.422	1001	204	8	31	1025	320	1314	0	641
NUZN-5913	SRR22574045-cluster10384	78.322	1001	205	8	31	1025	320	1314	0	636
NUZN-5913	ERR2040320-cluster10384	80.456	701	124	10	31	726	205	897	2.22e-147	523
WWQZ-5913_exonerate_grafted_Arath-5913	ERR2040321-cluster10384	100	1147	0	0	10	1156	115	1261	0	2119
WWQZ-5913_exonerate_grafted_Arath-5913	SRR17439749-cluster10384	97.809	1141	25	0	10	1150	115	1255	0	1969
WWQZ-5913_exonerate_grafted_Arath-5913	SRR17439748-cluster10384	97.557	1146	28	0	10	1155	115	1260	0	1962
WWQZ-5913_exonerate_grafted_Arath-5913	SRR17439750-cluster10384	97.371	1141	30	0	10	1150	115	1255	0	1941
WWQZ-5913_exonerate_grafted_Arath-5913	SRR17439742-cluster10384	97.283	1141	31	0	10	1150	115	1255	0	1936
WWQZ-5913_exonerate_grafted_Arath-5913	SRR17439743-cluster10384	97.381	1031	27	0	10	1040	115	1145	0	1755
WWQZ-5913_exonerate_grafted_Arath-5913	SRR17439746-cluster10384	97.279	1029	28	0	10	1038	115	1143	0	1746
WWQZ-5913_exonerate_grafted_Arath-5913	SRR17439745-cluster10384	98.073	934	18	0	217	1150	1	934	0	1626
WWQZ-5913_exonerate_grafted_Arath-5913	DRR172093-cluster10384	92.207	1142	89	0	10	1151	176	1317	0	1616
WWQZ-5913_exonerate_grafted_Arath-5913	SRR8720026-cluster10384	92.119	1142	90	0	10	1151	115	1256	0	1611
WWQZ-5913_exonerate_grafted_Arath-5913	SRR22574045-cluster10384	92.119	1142	90	0	10	1151	176	1317	0	1611
WWQZ-5913_exonerate_grafted_Arath-5913	SRR22557471-cluster10384	91.419	1142	98	0	10	1151	137	1278	0	1567
WWQZ-5913_exonerate_grafted_Arath-5913	SRR17439744-cluster10384	94.787	940	49	0	217	1156	1	940	0	1465
WWQZ-5913_exonerate_grafted_Arath-5913	SRR17439747-cluster10384	98.132	803	15	0	238	1040	1	803	0	1400
WWQZ-5913_exonerate_grafted_Arath-5913	ERR2040320-cluster10384	93.683	839	49	3	10	846	61	897	0	1253
SWGX-5913_exonerate_grafted_Arath-5913	ERR2040321-cluster10384	91.681	1142	76	4	10	1134	115	1254	0	1574
SWGX-5913_exonerate_grafted_Arath-5913	SRR17439748-cluster10384	91.594	1142	77	4	10	1134	115	1254	0	1568
SWGX-5913_exonerate_grafted_Arath-5913	SRR17439749-cluster10384	91.506	1142	78	4	10	1134	115	1254	0	1563
SWGX-5913_exonerate_grafted_Arath-5913	SRR17439750-cluster10384	91.243	1142	81	4	10	1134	115	1254	0	1546
SWGX-5913_exonerate_grafted_Arath-5913	ERR2040320-cluster10384	100	836	0	0	10	845	61	896	0	1544
SWGX-5913_exonerate_grafted_Arath-5913	SRR17439742-cluster10384	91.156	1142	82	4	10	1134	115	1254	0	1541
SWGX-5913_exonerate_grafted_Arath-5913	DRR172093-cluster10384	89.755	1142	98	7	10	1134	176	1315	0	1452
SWGX-5913_exonerate_grafted_Arath-5913	SRR8720026-cluster10384	89.492	1142	101	7	10	1134	115	1254	0	1435
SWGX-5913_exonerate_grafted_Arath-5913	SRR22574045-cluster10384	89.492	1142	101	7	10	1134	176	1315	0	1435
SWGX-5913_exonerate_grafted_Arath-5913	SRR17439743-cluster10384	90.997	1033	74	4	10	1025	115	1145	0	1384
SWGX-5913_exonerate_grafted_Arath-5913	SRR17439746-cluster10384	90.98	1031	74	4	10	1023	115	1143	0	1380
SWGX-5913_exonerate_grafted_Arath-5913	SRR22557471-cluster10384	88.549	1144	108	8	10	1134	137	1276	0	1375
SWGX-5913_exonerate_grafted_Arath-5913	SRR17439745-cluster10384	91.123	935	64	4	217	1134	1	933	0	1258
SWGX-5913_exonerate_grafted_Arath-5913	SRR17439744-cluster10384	89.091	935	83	4	217	1134	1	933	0	1153
SWGX-5913_exonerate_grafted_Arath-5913	SRR17439747-cluster10384	91.553	805	49	4	238	1025	1	803	0	1101
Carpa-ASGPBv0.4-7067	SRR17439750-cluster5246	78.041	296	65	0	10	305	85	380	1.03e-46	187
Carpa-ASGPBv0.4-7067	SRR17439747-cluster5246	77.627	295	65	1	12	305	125	419	6.21e-44	178
Carpa-ASGPBv0.4-7067	SRR17439748-cluster5246	77.441	297	65	2	10	305	100	395	2.23e-43	176
Carpa-ASGPBv0.4-7067	SRR17439746-cluster5246	77.365	296	67	0	10	305	121	416	2.23e-43	176
Carpa-ASGPBv0.4-7067	SRR17439742-cluster5246	76.351	296	67	3	12	305	122	416	2.91e-37	156
Carpa-ASGPBv0.4-7067	SRR17439743-cluster5246	76.08	301	67	5	12	309	122	420	3.76e-36	152
Carpa-ASGPBv0.4-7067	DRR172093-cluster5246	75.163	306	76	0	4	309	94	399	6.3e-34	145
Carpa-ASGPBv0.4-7067	SRR22574045-cluster5246	75	300	75	0	10	309	100	399	2.93e-32	139
ZENX-7067	SRR17439747-cluster5246	74.185	368	93	2	29	395	143	509	4.32e-36	152
ZENX-7067	SRR17439750-cluster5246	78.972	214	43	2	22	234	97	309	7.23e-34	145
ZENX-7067	SRR17439748-cluster5246	81.212	165	29	2	22	185	112	275	5.63e-30	132
ZENX-7067	SRR17439743-cluster5246	75.517	290	59	11	22	305	133	416	5.63e-30	132
ZENX-7067	SRR17439746-cluster5246	77.83	212	45	2	22	232	133	343	2.03e-29	130
ZENX-7067	SRR17439742-cluster5246	79.545	176	36	0	10	185	121	296	2.62e-28	126
SWGX-7067	ERR2040320-cluster5246	100	396	0	0	1	396	115	510	0	732
SWGX-7067	SRR17439748-cluster5246	94.226	381	22	0	1	381	91	471	1.29e-165	582
SWGX-7067	SRR17439747-cluster5246	92.677	396	29	0	1	396	115	510	2.8e-162	571
SWGX-7067	SRR17439746-cluster5246	92.651	381	28	0	1	381	112	492	1.31e-155	549
SWGX-7067	SRR17439745-cluster5246	92.388	381	29	0	1	381	112	492	6.1e-154	544
SWGX-7067	DRR172093-cluster5246	89.646	396	41	0	1	396	91	486	2.88e-142	505
SWGX-7067	SRR22574045-cluster5246	89.501	381	40	0	1	381	91	471	1.35e-135	483
SWGX-7067	SRR17439743-cluster5246	92.424	330	25	0	1	330	112	441	2.92e-132	472
SWGX-7067	SRR17439742-cluster5246	92.013	313	24	1	1	313	112	423	2.96e-122	438
SWGX-7067	ACY8-cluster5246	91.558	308	26	0	1	308	58	365	2.31e-118	425
SWGX-7067	SRR17439750-cluster5246	91.234	308	27	0	1	308	76	383	1.07e-116	420
SWGX-7067	SRR22557471-cluster5246	90.556	180	17	0	217	396	1	180	3.23e-62	239
SWGX-7067	SRR8720026-cluster5246	90	180	18	0	217	396	1	180	1.5e-60	233
SWGX-7067	CRR290829-cluster5246	90	180	18	0	217	396	1	180	1.5e-60	233
FEDW-7067	SRR17439745-cluster5246	77.112	367	82	2	10	375	121	486	7.03e-54	211
WWQZ-7067	SRR17439748-cluster5246	96.063	381	15	0	1	381	91	471	2.74e-177	621
WWQZ-7067	SRR17439747-cluster5246	94.949	396	20	0	1	396	115	510	2.74e-177	621
WWQZ-7067	SRR17439746-cluster5246	95.276	381	18	0	1	381	112	492	2.76e-172	604
WWQZ-7067	SRR17439745-cluster5246	94.751	381	20	0	1	381	112	492	5.98e-169	593
WWQZ-7067	ERR2040320-cluster5246	92.929	396	28	0	1	396	115	510	6.02e-164	577
WWQZ-7067	SRR17439743-cluster5246	94.242	330	19	0	1	330	112	441	2.88e-142	505
WWQZ-7067	DRR172093-cluster5246	89.646	396	41	0	1	396	91	486	2.88e-142	505
WWQZ-7067	SRR17439742-cluster5246	94.569	313	16	1	1	313	112	423	1.35e-135	483
WWQZ-7067	SRR22574045-cluster5246	89.239	381	41	0	1	381	91	471	6.28e-134	477
WWQZ-7067	SRR17439750-cluster5246	92.903	310	22	0	1	310	76	385	3.81e-126	451
WWQZ-7067	ACY8-cluster5246	91.156	294	26	0	17	310	74	367	1.4e-110	399
AYMT-6979	ERR2040321-cluster10264	79.433	812	159	8	2	809	89	896	7.71e-161	568
AYMT-6979	SRR17439748-cluster10264	78.986	809	168	2	2	809	89	896	7.76e-156	551
AYMT-6979	SRR17439749-cluster10264	78.739	809	170	2	2	809	89	896	1.68e-152	540
AYMT-6979	SRR17439747-cluster10264	78.616	809	171	2	2	809	89	896	7.82e-151	534
AYMT-6979	SRR17439745-cluster10264	78.668	811	167	6	2	809	89	896	7.82e-151	534
AYMT-6979	SRR17439742-cluster10264	78.519	810	170	4	2	809	89	896	3.64e-149	529
AYMT-6979	SRR17439743-cluster10264	78.368	809	173	2	2	809	89	896	1.69e-147	523
AYMT-6979	SRR17439746-cluster10264	77.998	809	176	2	2	809	89	896	1.7e-142	507
AYMT-6979	SRR17439750-cluster10264	77.531	810	178	4	2	809	89	896	7.98e-136	484
WWQZ-6979	ERR2040321-cluster10264	99.877	816	1	0	1	816	88	903	0	1502
WWQZ-6979	SRR17439745-cluster10264	92.77	816	59	0	1	816	88	903	0	1181
WWQZ-6979	SRR17439746-cluster10264	92.647	816	60	0	1	816	88	903	0	1175
WWQZ-6979	SRR17439743-cluster10264	92.647	816	60	0	1	816	88	903	0	1175
WWQZ-6979	SRR17439749-cluster10264	92.525	816	61	0	1	816	88	903	0	1170
WWQZ-6979	SRR17439748-cluster10264	92.402	816	62	0	1	816	88	903	0	1164
WWQZ-6979	SRR17439742-cluster10264	92.279	816	63	0	1	816	88	903	0	1158
WWQZ-6979	SRR17439750-cluster10264	91.789	816	67	0	1	816	88	903	0	1136
WWQZ-6979	SRR17439747-cluster10264	91.789	816	67	0	1	816	88	903	0	1136
WWQZ-6979	SRR17439751-cluster10264	91.544	816	69	0	1	816	88	903	0	1125
WWQZ-6979	ERR2040320-cluster10264	90.886	801	73	0	1	801	88	888	0	1075
WWQZ-6979	SRR17439744-cluster10264	90.435	805	77	0	12	816	99	903	0	1061
WWQZ-6979	SRR8720026-cluster10264	84.436	816	126	1	1	815	88	903	0	802
WWQZ-6979	DRR172093-cluster10264	84.333	817	125	3	1	815	88	903	0	797
WWQZ-6979	SRR22574045-cluster10264	84.191	816	128	1	1	815	88	903	0	791
WWQZ-6979	CRR290829-cluster10264	84.191	816	128	1	1	815	88	903	0	791
WWQZ-6979	SRR22557471-cluster10264	83.784	814	132	0	1	814	88	901	0	773
FGDU-6979	SRR17439750-cluster10264	77.125	800	177	6	13	809	100	896	1.35e-128	460
WWQZ-4744	ERR2040321-cluster7742	100	294	0	0	1	294	610	903	4.43e-154	544
WWQZ-4744	SRR17439745-cluster7742	99.32	294	2	0	1	294	610	903	9.58e-151	532
WWQZ-4744	SRR17439746-cluster7742	98.98	294	3	0	1	294	610	903	4.46e-149	527
WWQZ-4744	SRR17439748-cluster7742	98.639	294	4	0	1	294	610	903	2.07e-147	521
WWQZ-4744	SRR17439747-cluster7742	97.959	294	6	0	1	294	257	550	4.49e-144	510
WWQZ-4744	SRR17439750-cluster7742	97.619	294	7	0	1	294	610	903	2.09e-142	505
WWQZ-4744	SRR17439742-cluster7742	97.611	293	7	0	1	293	610	902	7.51e-142	503
WWQZ-4744	SRR17439749-cluster7742	97.279	294	8	0	1	294	610	903	9.72e-141	499
WWQZ-4744	SRR17439744-cluster7742	95.918	294	12	0	1	294	46	339	4.55e-134	477
WWQZ-4744	SRR8720026-cluster7742	89.116	294	32	0	1	294	610	903	1.03e-100	366
WWQZ-4744	DRR172093-cluster7742	89.116	294	32	0	1	294	466	759	1.03e-100	366
WWQZ-4744	CRR290829-cluster7742	89.116	294	32	0	1	294	610	903	1.03e-100	366
WWQZ-4744	SRR22574045-cluster7742	88.776	294	33	0	1	294	610	903	4.78e-99	361
WWQZ-4744	SRR17439751-cluster7742	97.222	180	5	0	115	294	2	181	2.27e-82	305
WWQZ-4744	ERR2040320-cluster7742	93.252	163	11	0	132	294	3	165	6.5e-63	241
QSKP-5339	ACY8-cluster5286	72.443	929	245	9	25	946	220	1144	5.18e-76	287
QSKP-5339	SRR17439746-cluster5286	72.17	963	257	9	2	957	200	1158	6.7e-75	283
QSKP-5339	SRR22574045-cluster5286	71.887	1060	268	27	24	1067	222	1267	8.67e-74	279
QSKP-5339	SRR17439751-cluster5286	71.733	1033	275	13	24	1046	219	1244	4.03e-72	274
QSKP-5339	DRR172093-cluster5286	71.766	1059	271	25	24	1067	222	1267	4.03e-72	274
QSKP-5339	SRR8720026-cluster5286	72.281	938	233	24	24	946	222	1147	6.75e-70	267
QSKP-5339	ERR2040321-cluster5286	71.755	963	261	9	2	957	185	1143	3.14e-68	261
QSKP-5339	SRR17439749-cluster5286	71.987	946	244	15	24	957	222	1158	1.13e-67	259
QSKP-5339	SRR22557471-cluster5286	71.311	1098	284	26	28	1108	226	1309	5.25e-66	254
QSKP-5339	SRR17439743-cluster5286	71.291	1038	277	16	2	1027	197	1225	8.79e-64	246
QSKP-5339	SRR17439745-cluster5286	74.464	560	139	4	489	1046	3	560	1.47e-61	239
QSKP-5339	CRR290829-cluster5286	73.408	628	156	10	445	1067	20	641	4.12e-57	224
QSKP-5339	SRR17439744-cluster5286	75.112	446	109	2	616	1060	34	478	4.15e-52	207
SLYR-5339	SRR17439743-cluster5286	73.664	1029	259	12	10	1032	205	1227	1.4e-106	388
SLYR-5339	SRR17439751-cluster5286	73.272	1085	278	12	10	1088	205	1283	5.02e-106	387
SLYR-5339	SRR17439749-cluster5286	73.792	973	239	15	10	974	208	1172	5.05e-101	370
SLYR-5339	SRR17439746-cluster5286	73.673	961	241	12	20	974	218	1172	8.46e-99	363
SLYR-5339	ERR2040321-cluster5286	73.223	971	248	12	10	974	193	1157	1.1e-92	342
SLYR-5339	DRR172093-cluster5286	72.584	1076	281	14	20	1088	218	1286	3.96e-92	340
SLYR-5339	ACY8-cluster5286	73.203	974	243	18	10	974	205	1169	5.13e-91	337
SLYR-5339	SRR8720026-cluster5286	72.491	1076	282	14	20	1088	218	1286	1.84e-90	335
SLYR-5339	SRR22574045-cluster5286	72.305	1076	284	14	20	1088	218	1286	3.99e-87	324
SLYR-5339	SRR22557471-cluster5286	72.49	1036	273	12	20	1049	218	1247	3.99e-87	324
SLYR-5339	SRR17439745-cluster5286	76.905	433	94	6	620	1049	131	560	4.13e-62	241
SLYR-5339	SRR17439744-cluster5286	75.847	472	108	6	620	1088	35	503	1.92e-60	235
SLYR-5339	CRR290829-cluster5286	75.636	472	109	6	620	1088	192	660	8.95e-59	230
WWQZ_grafted_with_Orysa-5339	SRR17439751-cluster5286	95.861	1643	68	0	1	1643	196	1838	0	2658
WWQZ_grafted_with_Orysa-5339	SRR17439743-cluster5286	95.253	1643	78	0	1	1643	196	1838	0	2603
WWQZ_grafted_with_Orysa-5339	SRR17439747-cluster5286	94.637	1641	88	0	3	1643	201	1841	0	2543
WWQZ_grafted_with_Orysa-5339	SRR8720026-cluster5286	86.975	1643	211	1	1	1643	199	1838	0	1845
WWQZ_grafted_with_Orysa-5339	SRR17439745-cluster5286	94.907	1178	57	3	490	1666	1	1176	0	1840
WWQZ_grafted_with_Orysa-5339	SRR22574045-cluster5286	86.853	1643	213	1	1	1643	199	1838	0	1834
WWQZ_grafted_with_Orysa-5339	DRR172093-cluster5286	86.732	1643	215	1	1	1643	199	1838	0	1823
WWQZ_grafted_with_Orysa-5339	ERR2040321-cluster5286	98.989	989	10	0	2	990	185	1173	0	1772
WWQZ_grafted_with_Orysa-5339	SRR22557471-cluster5286	85.879	1643	229	1	1	1643	199	1838	0	1746
WWQZ_grafted_with_Orysa-5339	SRR17439749-cluster5286	96.663	989	33	0	2	990	200	1188	0	1644
WWQZ_grafted_with_Orysa-5339	SRR17439744-cluster5286	94.707	1058	56	0	586	1643	1	1058	0	1644
WWQZ_grafted_with_Orysa-5339	ERR2040320-cluster5286	89.805	1285	127	3	358	1640	1	1283	0	1644
WWQZ_grafted_with_Orysa-5339	SRR17439746-cluster5286	96.465	990	35	0	1	990	199	1188	0	1635
WWQZ_grafted_with_Orysa-5339	ACY8-cluster5286	91.313	990	86	0	1	990	196	1185	0	1352
WWQZ_grafted_with_Orysa-5339	CRR290829-cluster5286	86.27	1209	163	1	435	1643	7	1212	0	1310
SWGX_grafted_with_Orysa-5339	SRR17439749-cluster5286	94.863	292	15	0	2	293	200	491	3.89e-127	457
SWGX_grafted_with_Orysa-5339	SRR17439747-cluster5286	94.845	291	15	0	3	293	201	491	1.4e-126	455
SWGX_grafted_with_Orysa-5339	SRR17439751-cluster5286	94.539	293	16	0	1	293	196	488	5.03e-126	453
SWGX_grafted_with_Orysa-5339	SRR17439746-cluster5286	94.539	293	16	0	1	293	199	491	5.03e-126	453
SWGX_grafted_with_Orysa-5339	SRR17439743-cluster5286	93.515	293	19	0	1	293	196	488	5.07e-121	436
SWGX_grafted_with_Orysa-5339	ERR2040321-cluster5286	93.493	292	19	0	2	293	185	476	1.82e-120	435
SWGX_grafted_with_Orysa-5339	SRR8720026-cluster5286	90.102	293	29	0	1	293	199	491	2.41e-104	381
SWGX_grafted_with_Orysa-5339	SRR22574045-cluster5286	90.102	293	29	0	1	293	199	491	2.41e-104	381
SWGX_grafted_with_Orysa-5339	SRR22557471-cluster5286	90.102	293	29	0	1	293	199	491	2.41e-104	381
SWGX_grafted_with_Orysa-5339	DRR172093-cluster5286	89.761	293	30	0	1	293	199	491	1.12e-102	375
QTJY-7279	SRR17439751-cluster7918	72.717	920	215	27	17	918	269	1170	5.91e-73	276
QTJY-7279	SRR17439745-cluster7918	72.598	916	223	24	17	918	223	1124	5.91e-73	276
QTJY-7279	SRR17439748-cluster7918	72.162	916	227	24	17	918	283	1184	2.77e-66	254
QTJY-7279	SRR22574045-cluster7918	70.318	913	233	27	19	918	267	1154	3.74e-35	150
QTJY-7279	DRR172093-cluster7918	71.523	604	152	17	19	612	208	801	1.74e-33	145
WWQZ-6387	ERR2040321-cluster5349	99.262	813	6	0	1	813	259	1071	0	1469
WWQZ-6387	SRR17439748-cluster5349	95.695	813	35	0	1	813	259	1071	0	1308
WWQZ-6387	SRR17439751-cluster5349	95.326	813	38	0	1	813	259	1071	0	1291
WWQZ-6387	SRR17439747-cluster5349	95.08	813	40	0	1	813	259	1071	0	1280
WWQZ-6387	SRR17439750-cluster5349	94.957	813	41	0	1	813	259	1071	0	1275
WWQZ-6387	SRR17439746-cluster5349	94.957	813	41	0	1	813	259	1071	0	1275
WWQZ-6387	SRR17439743-cluster5349	94.796	807	42	0	1	807	259	1065	0	1258
WWQZ-6387	SRR17439749-cluster5349	94.219	813	47	0	1	813	259	1071	0	1242
WWQZ-6387	SRR17439742-cluster5349	94.219	813	47	0	1	813	259	1071	0	1242
WWQZ-6387	ERR2040320-cluster5349	90.652	813	76	0	1	813	259	1071	0	1081
WWQZ-6387	ACY8-cluster5349	89.053	813	89	0	1	813	259	1071	0	1009
WWQZ-6387	SRR22557471-cluster5349	87.97	798	96	0	16	813	274	1071	0	942
WWQZ-6387	SRR8720026-cluster5349	87.845	798	97	0	16	813	274	1071	0	937
WWQZ-6387	CRR290829-cluster5349	87.845	798	97	0	16	813	274	1071	0	937
WWQZ-6387	DRR172093-cluster5349	87.594	798	99	0	16	813	274	1071	0	926
WWQZ-6387	SRR17439745-cluster5349	94.175	309	18	0	505	813	1	309	6.19e-132	472
UYED-6492	SRR17439746-cluster9015	82.143	336	60	0	72	407	306	641	4.44e-77	289
WWQZ-6492	ERR2040321-cluster9015	98.901	546	6	0	1	546	157	702	0	976
WWQZ-6492	SRR17439749-cluster9015	95.596	545	24	0	1	545	238	782	0	874
WWQZ-6492	SRR17439750-cluster9015	95.413	545	25	0	1	545	238	782	0	869
WWQZ-6492	SRR17439748-cluster9015	95.413	545	25	0	1	545	235	779	0	869
WWQZ-6492	SRR17439746-cluster9015	95.229	545	26	0	1	545	235	779	0	863
WWQZ-6492	SRR17439747-cluster9015	95.046	545	27	0	1	545	74	618	0	857
WWQZ-6492	SRR17439743-cluster9015	94.679	545	29	0	1	545	226	770	0	846
WWQZ-6492	SRR17439742-cluster9015	94.679	545	29	0	1	545	235	779	0	846
WWQZ-6492	SRR17439744-cluster9015	94.312	545	31	0	1	545	235	779	0	835
WWQZ-6492	ERR2040320-cluster9015	91.376	545	47	0	1	545	81	625	0	747
WWQZ-6492	SRR8720026-cluster9015	89.572	537	56	0	10	546	232	768	0	682
WWQZ-6492	CRR290829-cluster9015	89.385	537	57	0	10	546	232	768	0	676
WWQZ-6492	DRR172093-cluster9015	89.199	537	58	0	10	546	232	768	0	671
WWQZ-6492	SRR22574045-cluster9015	89.013	537	59	0	10	546	34	570	0	665
WWQZ-6492	SRR17439745-cluster9015	96.482	398	14	0	148	545	1	398	0	658
WWQZ-6492	SRR22557471-cluster9015	88.454	537	62	0	10	546	241	777	0	649
WWQZ-6492	ACY8-cluster9015	87.363	546	67	2	1	545	83	627	2.98e-178	625
WWQZ-6492	SRR17439751-cluster9015	95.506	267	12	0	1	267	235	501	9.01e-119	427
RJNQ-6492	SRR17439751-cluster9015	84.729	203	31	0	65	267	299	501	1.65e-51	204
CMCY-6034	SRR17439745-cluster10148	78.215	381	81	2	143	522	416	795	3.56e-63	243
CMCY-6034	SRR17439748-cluster10148	78.01	382	82	2	142	522	415	795	4.61e-62	239
CMCY-6034	ERR2040321-cluster10148	77.922	385	79	5	142	523	415	796	5.96e-61	235
CMCY-6034	SRR17439747-cluster10148	77.546	383	84	2	142	523	19	400	2.77e-59	230
CMCY-6034	SRR17439749-cluster10148	79.936	314	57	5	142	452	415	725	3.59e-58	226
CMCY-6034	SRR17439746-cluster10148	78.028	355	72	5	142	493	415	766	6e-56	219
CMCY-6034	SRR17439751-cluster10148	77.394	376	75	8	152	522	425	795	7.77e-55	215
CMCY-6034	SRR17439750-cluster10148	77.517	298	65	2	226	522	1	297	1.02e-43	178
QUTB-6864	SRR17439746-cluster4789	79.751	321	65	0	16	336	316	636	1.26e-60	233
WWQZ_grafted_with_Ambtr-6864	SRR17439743-cluster4789	84.27	534	74	9	1	529	88	616	2.4e-144	512
WWQZ_grafted_with_Ambtr-6864	SRR17439747-cluster4789	83.865	533	78	7	1	529	88	616	5.2e-141	501
WWQZ_grafted_with_Ambtr-6864	SRR17439742-cluster4789	83.677	533	79	7	1	529	85	613	2.42e-139	496
WWQZ_grafted_with_Ambtr-6864	SRR17439751-cluster4789	83.647	532	79	7	1	528	85	612	8.71e-139	494
WWQZ_grafted_with_Ambtr-6864	SRR17439748-cluster4789	83.302	533	81	7	1	529	88	616	5.24e-136	484
WWQZ_grafted_with_Ambtr-6864	SRR17439744-cluster4789	83.178	535	78	11	1	529	88	616	2.44e-134	479
WWQZ_grafted_with_Ambtr-6864	ERR2040320-cluster4789	83.083	532	84	6	1	529	55	583	2.44e-134	479
WWQZ_grafted_with_Ambtr-6864	SRR17439746-cluster4789	82.927	533	83	7	1	529	88	616	1.13e-132	473
WWQZ_grafted_with_Ambtr-6864	SRR17439745-cluster4789	82.863	531	87	4	1	529	88	616	1.13e-132	473
WWQZ_grafted_with_Ambtr-6864	ERR2040321-cluster4789	82.739	533	84	7	1	529	88	616	5.28e-131	468
WWQZ_grafted_with_Ambtr-6864	SRR22574045-cluster4789	80.603	531	99	4	1	529	88	616	1.17e-112	407
WWQZ_grafted_with_Ambtr-6864	DRR172093-cluster4789	80.414	531	100	4	1	529	88	616	5.43e-111	401
WWQZ_grafted_with_Ambtr-6864	SRR8720026-cluster4789	80.226	531	101	4	1	529	88	616	2.53e-109	396
WWQZ_grafted_with_Ambtr-6864	CRR290829-cluster4789	80.038	531	102	4	1	529	85	613	1.18e-107	390
WWQZ_grafted_with_Ambtr-6864	SRR17439750-cluster4789	82.63	403	67	3	52	453	136	536	1.54e-96	353
WWQZ_grafted_with_Ambtr-6864	SRR17439749-cluster4789	81.707	410	69	6	52	458	139	545	1.55e-91	337
WXVX-6050	ERR2040320-cluster10904	79.365	693	135	7	58	746	1	689	9.66e-135	481
WWQZ-6050	ERR2040321-cluster10904	99.869	765	1	0	1	765	472	1236	0	1408
WWQZ-6050	SRR17439742-cluster10904	97.769	762	17	0	1	762	472	1233	0	1314
WWQZ-6050	SRR17439751-cluster10904	96.993	765	23	0	1	765	4	768	0	1286
WWQZ-6050	SRR17439743-cluster10904	96.863	765	24	0	1	765	472	1236	0	1280
WWQZ-6050	SRR17439748-cluster10904	96.732	765	25	0	1	765	4	768	0	1275
WWQZ-6050	SRR17439745-cluster10904	96.209	765	29	0	1	765	472	1236	0	1253
WWQZ-6050	SRR17439749-cluster10904	96.744	645	21	0	1	645	472	1116	0	1075
WWQZ-6050	ERR2040320-cluster10904	93.927	708	43	0	58	765	1	708	0	1070
WWQZ-6050	SRR8720026-cluster10904	91.076	762	68	0	1	762	472	1233	0	1031
WWQZ-6050	SRR22574045-cluster10904	90.945	762	69	0	1	762	472	1233	0	1026
WWQZ-6050	CRR290829-cluster10904	90.85	765	70	0	1	765	472	1236	0	1026
WWQZ-6050	DRR172093-cluster10904	90.814	762	70	0	1	762	472	1233	0	1020
WWQZ-6050	SRR17439750-cluster10904	97.009	468	14	0	298	765	1	468	0	787
WWQZ-6050	SRR22557471-cluster10904	90.385	468	45	0	298	765	1	468	2.54e-175	616
WWQZ-6050	SRR17439744-cluster10904	96.97	297	9	0	1	297	472	768	2.67e-140	499
BIDT-5942	SRR8720026-cluster6465	76.155	541	119	10	1	536	244	779	3.39e-73	276
BIDT-5942	SRR22574045-cluster6465	76.059	543	116	12	1	536	244	779	1.58e-71	270
BIDT-5942	DRR172093-cluster6465	75.506	543	119	11	1	536	244	779	1.59e-66	254
BIDT-5942	CRR290829-cluster6465	75.416	541	123	9	1	536	244	779	1.59e-66	254
BIDT-5942	SRR22557471-cluster6465	75.231	541	124	10	1	536	247	782	7.4e-65	248
IXEM-5942	SRR17439743-cluster6465	74.952	523	110	14	6	522	189	696	1.83e-56	220
Orysa-5942	DRR172093-cluster6465	78.538	424	78	9	8	429	191	603	2.32e-70	267
Orysa-5942	SRR22574045-cluster6465	78.302	424	79	9	8	429	191	603	1.08e-68	261
Orysa-5942	SRR17439743-cluster6465	81.544	298	55	0	6	303	189	486	3.03e-64	246
Orysa-5942	SRR17439746-cluster6465	81.271	299	54	2	6	303	198	495	1.41e-62	241
Orysa-5942	SRR22557471-cluster6465	81.229	293	53	2	13	304	199	490	6.55e-61	235
Orysa-5942	SRR17439748-cluster6465	81.053	285	54	0	6	290	195	479	1.1e-58	228
Orysa-5942	SRR17439745-cluster6465	76.526	426	91	6	6	431	198	614	1.42e-57	224
Orysa-5942	ERR2040321-cluster6465	80.201	298	59	0	6	303	192	489	1.42e-57	224
Orysa-5942	SRR17439751-cluster6465	80.068	296	59	0	8	303	197	492	1.83e-56	220
Orysa-5942	SRR17439744-cluster6465	79.461	297	61	0	7	303	177	473	1.1e-53	211
Orysa-5942	SRR17439750-cluster6465	78.859	298	63	0	6	303	192	489	6.65e-51	202
UZXL-5942	SRR22574045-cluster6465	77.758	553	98	20	8	552	191	726	2.27e-85	316
UZXL-5942	DRR172093-cluster6465	77.256	554	99	21	8	552	191	726	2.29e-80	300
UZXL-5942	SRR22557471-cluster6465	76.384	542	107	18	13	548	199	725	4.99e-72	272
UZXL-5942	SRR17439746-cluster6465	76.173	554	109	16	6	552	198	735	1.8e-71	270
UZXL-5942	SRR17439745-cluster6465	75.763	557	106	22	6	552	198	735	1.81e-66	254
UZXL-5942	SRR17439743-cluster6465	75.632	554	112	16	6	552	189	726	1.81e-66	254
UZXL-5942	SRR17439751-cluster6465	75.365	548	112	16	12	552	201	732	3.92e-63	243
UZXL-5942	SRR17439750-cluster6465	74.82	556	113	20	6	552	192	729	3.94e-58	226
UZXL-5942	SRR17439748-cluster6465	74.91	558	109	24	6	552	195	732	3.94e-58	226
UZXL-5942	ERR2040321-cluster6465	74.729	554	117	16	6	552	192	729	3.94e-58	226
UZXL-5942	SRR17439744-cluster6465	74.364	550	114	21	12	552	182	713	3.97e-53	209
SWGX-5942	ERR2040320-cluster6465	100	600	0	0	1	600	190	789	0	1109
SWGX-5942	SRR17439751-cluster6465	91.667	600	50	0	1	600	190	789	0	832
SWGX-5942	SRR17439743-cluster6465	91.5	600	51	0	1	600	184	783	0	826
SWGX-5942	SRR17439746-cluster6465	91.167	600	53	0	1	600	193	792	0	815
SWGX-5942	SRR17439748-cluster6465	91	600	54	0	1	600	190	789	0	809
SWGX-5942	SRR17439745-cluster6465	90.333	600	58	0	1	600	193	792	0	787
SWGX-5942	ERR2040321-cluster6465	89.816	599	61	0	1	599	187	785	0	769
SWGX-5942	SRR17439750-cluster6465	88.982	599	66	0	1	599	187	785	0	741
SWGX-5942	SRR17439744-cluster6465	88.815	599	67	0	1	599	171	769	0	736
SWGX-5942	SRR8720026-cluster6465	87.167	600	77	0	1	600	184	783	0	682
SWGX-5942	SRR22574045-cluster6465	87	600	78	0	1	600	184	783	0	676
SWGX-5942	DRR172093-cluster6465	86.833	600	79	0	1	600	184	783	0	671
SWGX-5942	CRR290829-cluster6465	86.667	600	80	0	1	600	184	783	0	665
SWGX-5942	SRR22557471-cluster6465	86.689	601	76	4	1	599	187	785	0	664
SWGX-5942	SRR17439749-cluster6465	89.694	359	37	0	1	359	190	548	3.52e-128	459
YNUE-5942	SRR8720026-cluster6465	78.201	578	114	12	8	579	191	762	3.67e-98	359
YNUE-5942	DRR172093-cluster6465	77.855	578	116	12	8	579	191	762	7.94e-95	348
YNUE-5942	SRR22574045-cluster6465	77.682	578	117	12	8	579	191	762	3.69e-93	342
YNUE-5942	CRR290829-cluster6465	77.163	578	120	12	8	579	191	762	3.72e-88	326
COAQ-5910	ERR2040321-cluster3696	74.248	532	123	6	174	692	9	539	1.28e-53	211
RJNQ-5910	ACY8-cluster3696	84.983	293	39	5	498	788	677	966	5.02e-78	292
SVVG-5220	SRR17439745-cluster6566	80.156	514	98	4	43	554	169	680	7.62e-105	381
SVVG-5220	SRR17439748-cluster6566	79.732	523	102	4	43	563	169	689	3.55e-103	375
SVVG-5220	SRR17439749-cluster6566	78.598	271	54	4	295	563	1	269	3.86e-43	176
SWGX-5220	ERR2040320-cluster6566	100	585	0	0	1	585	49	633	0	1081
SWGX-5220	SRR17439745-cluster6566	89.965	578	56	2	8	584	134	710	0	745
SWGX-5220	DRR172093-cluster6566	89.948	577	58	0	9	585	182	758	0	745
SWGX-5220	SRR17439746-cluster6566	89.913	575	58	0	8	582	181	755	0	741
SWGX-5220	CRR290829-cluster6566	90.158	569	56	0	16	584	142	710	0	741
SWGX-5220	SRR17439748-cluster6566	89.775	577	59	0	8	584	134	710	0	739
SWGX-5220	SRR8720026-cluster6566	89.757	576	59	0	9	584	135	710	0	737
SWGX-5220	SRR22574045-cluster6566	89.757	576	59	0	9	584	182	757	0	737
SWGX-5220	ERR2040321-cluster6566	88.544	419	48	0	166	584	1	419	3.35e-143	508
SWGX-5220	ACY8-cluster6566	87.032	401	52	0	184	584	1	401	1.59e-126	453
SWGX-5220	SRR17439751-cluster6566	90.78	282	26	0	8	289	134	415	9.86e-104	377
SWGX-5220	SRR17439750-cluster6566	91.031	223	20	0	8	230	181	403	6.11e-81	302
HKMQ-5163	ERR2040320-cluster4496	76.884	982	223	4	1	980	4	983	2.61e-156	553
LKKX-5163	SRR22574045-cluster4496	77.419	1116	220	19	7	1097	37	1145	0	636
LKKX-5163	SRR8720026-cluster4496	77.273	1122	223	19	1	1097	31	1145	1.32e-179	630
LKKX-5163	CRR290829-cluster4496	77.191	1118	231	13	1	1097	31	1145	1.32e-179	630
LKKX-5163	SRR17439747-cluster4496	77.184	1122	224	14	1	1097	31	1145	6.14e-178	625
LKKX-5163	SRR17439746-cluster4496	77.135	1124	221	17	1	1097	85	1199	2.85e-176	619
LKKX-5163	ERR2040321-cluster4496	77.094	1122	225	22	1	1097	4	1118	2.85e-176	619
LKKX-5163	ERR2040320-cluster4496	76.937	1123	233	9	1	1101	34	1152	3.69e-175	616
LKKX-5163	SRR17439749-cluster4496	76.607	1120	234	11	1	1097	85	1199	6.22e-168	592
LKKX-5163	SRR17439742-cluster4496	76.607	1120	234	11	1	1097	31	1145	6.22e-168	592
LKKX-5163	SRR22557471-cluster4496	76.271	1121	236	17	1	1097	42	1156	2.92e-161	569
LKKX-5163	SRR17439750-cluster4496	85	440	64	2	659	1097	89	527	5.13e-124	446
QUTB-5163	CRR290829-cluster4496	78.313	1683	353	11	22	1698	22	1698	0	1075
QUTB-5163	SRR22557471-cluster4496	77.471	1629	351	14	22	1642	33	1653	0	961
XFJG-5163	SRR17439745-cluster4496	79.027	987	201	5	238	1221	532	1515	0	671
XFJG-5163	ERR2040321-cluster4496	78.926	987	202	5	238	1221	505	1488	0	665
XFJG-5163	SRR17439747-cluster4496	78.846	988	203	5	238	1222	532	1516	0	662
XFJG-5163	SRR17439750-cluster4496	78.842	898	188	2	325	1221	1	897	9.04e-172	604
AJJE_grafted_with_Arath-5163	SRR17439747-cluster4496	76.005	1667	383	14	21	1680	21	1677	0	846
AJJE_grafted_with_Arath-5163	SRR22574045-cluster4496	76.377	1579	356	14	21	1592	21	1589	0	833
AJJE_grafted_with_Arath-5163	ERR2040320-cluster4496	75.825	1667	386	14	21	1680	24	1680	0	830
AJJE_grafted_with_Arath-5163	SRR17439746-cluster4496	76.687	1497	340	7	21	1514	75	1565	0	822
AJJE_grafted_with_Arath-5163	ERR2040321-cluster4496	76.743	1492	334	11	28	1514	1	1484	0	821
AJJE_grafted_with_Arath-5163	SRR17439745-cluster4496	76.651	1499	337	10	21	1514	21	1511	0	817
AJJE_grafted_with_Arath-5163	SRR17439742-cluster4496	76.533	1500	339	10	21	1515	21	1512	0	808
AJJE_grafted_with_Arath-5163	SRR17439749-cluster4496	76.003	1271	294	8	21	1287	75	1338	0	647
AJJE_grafted_with_Arath-5163	ACY8-cluster4496	76.08	949	216	8	8	952	8	949	1.69e-135	484
AJJE_grafted_with_Arath-5163	SRR17439748-cluster4496	75.567	573	134	5	21	590	21	590	3.08e-73	278
WWQZ_grafted_with_Arath-5163	ERR2040321-cluster4496	99.866	1488	2	0	28	1515	1	1488	0	2737
WWQZ_grafted_with_Arath-5163	SRR17439747-cluster4496	95.836	1657	69	0	21	1677	21	1677	0	2678
WWQZ_grafted_with_Arath-5163	SRR17439746-cluster4496	97.926	1495	31	0	21	1515	75	1569	0	2590
WWQZ_grafted_with_Arath-5163	SRR17439742-cluster4496	97.86	1495	32	0	21	1515	21	1515	0	2584
WWQZ_grafted_with_Arath-5163	SRR17439745-cluster4496	97.525	1495	37	0	21	1515	21	1515	0	2556
WWQZ_grafted_with_Arath-5163	ERR2040320-cluster4496	92.159	1658	128	2	21	1677	24	1680	0	2340
WWQZ_grafted_with_Arath-5163	CRR290829-cluster4496	92.607	1569	116	0	21	1589	21	1589	0	2255
WWQZ_grafted_with_Arath-5163	SRR22574045-cluster4496	92.161	1569	123	0	21	1589	21	1589	0	2217
WWQZ_grafted_with_Arath-5163	SRR8720026-cluster4496	92.097	1569	124	0	21	1589	21	1589	0	2211
WWQZ_grafted_with_Arath-5163	SRR17439749-cluster4496	97.468	1264	32	0	21	1284	75	1338	0	2158
WWQZ_grafted_with_Arath-5163	SRR22557471-cluster4496	91.141	1569	139	0	21	1589	32	1600	0	2128
WWQZ_grafted_with_Arath-5163	SRR17439750-cluster4496	97.436	897	23	0	619	1515	1	897	0	1530
WWQZ_grafted_with_Arath-5163	ACY8-cluster4496	92.569	942	70	0	8	949	8	949	0	1352
WWQZ_grafted_with_Arath-5163	SRR17439748-cluster4496	97.755	579	13	0	21	599	21	599	0	998
WWQZ_grafted_with_Arath-5163	DRR172093-cluster4496	89.681	407	42	0	364	770	1	407	4.63e-146	520
BZDF-5163	ERR2040320-cluster4496	78.333	1680	358	6	1	1677	4	1680	0	1081
BZDF-5163	CRR290829-cluster4496	77.169	1660	371	8	22	1677	22	1677	0	959
BZDF-5163	SRR22574045-cluster4496	76.974	1646	371	8	36	1677	36	1677	0	933
BZDF-5163	SRR8720026-cluster4496	76.74	1681	383	8	1	1677	1	1677	0	931
BZDF-5163	SRR22557471-cluster4496	75.956	1647	386	10	1	1642	12	1653	0	839
SWGX-5163	ERR2040320-cluster4496	100	1698	0	0	1	1698	4	1701	0	3136
SWGX-5163	SRR17439747-cluster4496	93.569	1695	107	2	1	1694	1	1694	0	2525
SWGX-5163	CRR290829-cluster4496	93.408	1699	110	2	1	1698	1	1698	0	2516
SWGX-5163	SRR8720026-cluster4496	93.114	1699	115	2	1	1698	1	1698	0	2488
SWGX-5163	SRR22574045-cluster4496	93.055	1699	116	2	1	1698	1	1698	0	2483
SWGX-5163	SRR17439742-cluster4496	93.931	1516	90	2	1	1515	1	1515	0	2289
SWGX-5163	SRR22557471-cluster4496	91.788	1644	133	2	1	1643	12	1654	0	2287
SWGX-5163	SRR17439746-cluster4496	93.799	1516	92	2	1	1515	55	1569	0	2278
SWGX-5163	SRR17439745-cluster4496	93.536	1516	96	2	1	1515	1	1515	0	2255
SWGX-5163	ERR2040321-cluster4496	93.754	1489	91	2	28	1515	1	1488	0	2233
SWGX-5163	SRR17439749-cluster4496	92.918	1285	89	2	1	1284	55	1338	0	1868
SWGX-5163	SRR17439750-cluster4496	94.537	897	49	0	619	1515	1	897	0	1386
SWGX-5163	ACY8-cluster4496	91.895	950	75	2	1	949	1	949	0	1327
SWGX-5163	SRR17439748-cluster4496	92.525	602	43	2	1	601	1	601	0	861
SWGX-5163	DRR172093-cluster4496	90.709	409	36	2	364	771	1	408	2.74e-153	544
RJNQ_grafted_with_Arath-5163	SRR17439749-cluster4496	76.026	1243	275	18	21	1250	75	1307	3.42e-177	623
FGDU_grafted_with_Arath-5163	SRR17439747-cluster4496	77.745	1676	365	8	21	1692	21	1692	0	1024
FGDU_grafted_with_Arath-5163	SRR17439745-cluster4496	78.414	1501	312	9	21	1515	21	1515	0	966
FGDU_grafted_with_Arath-5163	ERR2040321-cluster4496	78.203	1491	319	6	28	1515	1	1488	0	948
FGDU_grafted_with_Arath-5163	SRR17439750-cluster4496	81.514	898	164	2	619	1515	1	897	0	737
BZDF-6882	ACY8-cluster5048	76.238	404	85	9	1	397	64	463	2.25e-51	204
AYMT_grafted_with_NUZN-6882	SRR17439749-cluster5048	78.98	490	89	12	136	618	277	759	5.14e-87	322
AYMT_grafted_with_NUZN-6882	SRR17439747-cluster5048	78.163	490	93	12	136	618	305	787	2.41e-80	300
AYMT_grafted_with_NUZN-6882	SRR17439743-cluster5048	77.959	490	94	12	136	618	283	765	1.12e-78	294
SWGX-6882	ERR2040320-cluster5048	100	723	0	0	1	723	34	756	0	1336
SWGX-6882	SRR17439748-cluster5048	90.871	723	66	0	1	723	86	808	0	970
SWGX-6882	SRR17439749-cluster5048	90.595	723	68	0	1	723	58	780	0	959
SWGX-6882	SRR17439751-cluster5048	90.456	723	69	0	1	723	86	808	0	953
SWGX-6882	SRR17439750-cluster5048	90.516	717	67	1	1	717	86	801	0	946
SWGX-6882	SRR17439745-cluster5048	90.806	707	65	0	1	707	58	764	0	946
SWGX-6882	SRR17439747-cluster5048	90.18	723	71	0	1	723	86	808	0	942
SWGX-6882	SRR17439746-cluster5048	90.18	723	71	0	1	723	77	799	0	942
SWGX-6882	SRR17439743-cluster5048	89.765	723	74	0	1	723	64	786	0	926
SWGX-6882	ERR2040321-cluster5048	89.93	715	70	2	1	714	58	771	0	920
SWGX-6882	SRR8720026-cluster5048	87.198	703	87	1	3	705	60	759	0	797
SWGX-6882	DRR172093-cluster5048	87.198	703	87	1	3	705	60	759	0	797
SWGX-6882	SRR22557471-cluster5048	86.864	708	90	1	6	713	60	764	0	789
SWGX-6882	SRR22574045-cluster5048	86.913	703	89	1	3	705	60	759	0	785
SWGX-6882	ACY8-cluster5048	85.596	722	104	0	1	722	64	785	0	758
SWGX-6882	SRR17439744-cluster5048	90.714	420	39	0	288	707	1	420	1.14e-158	560
SWGX-6882	CRR290829-cluster5048	86.531	245	33	0	3	247	88	332	2.15e-71	270
HOKG-6652	SRR17439748-cluster4304	71.086	626	154	20	1	614	490	1100	2.34e-28	128
YNUE-6652	SRR22557471-cluster4304	73.859	1358	323	27	1	1342	184	1525	6.16e-144	512
SWGX_grafted_with_LWDA-6652	ERR2040320-cluster4304	100	867	0	0	496	1362	1	867	0	1602
SWGX_grafted_with_LWDA-6652	SRR17439747-cluster4304	85.158	1361	186	14	6	1361	363	1712	0	1380
SWGX_grafted_with_LWDA-6652	ERR2040321-cluster4304	85.106	1363	187	14	4	1361	361	1712	0	1378
SWGX_grafted_with_LWDA-6652	SRR8720026-cluster4304	83.272	1363	218	9	1	1361	364	1718	0	1245
SWGX_grafted_with_LWDA-6652	CRR290829-cluster4304	83.199	1363	219	9	1	1361	361	1715	0	1240
SWGX_grafted_with_LWDA-6652	SRR22574045-cluster4304	83.125	1363	220	9	1	1361	361	1715	0	1234
SWGX_grafted_with_LWDA-6652	SRR22557471-cluster4304	82.991	1364	220	11	1	1361	184	1538	0	1223
SWGX_grafted_with_LWDA-6652	DRR172093-cluster4304	87.283	920	117	0	442	1361	46	965	0	1051
SWGX_grafted_with_LWDA-6652	SRR17439748-cluster4304	81.807	819	127	18	1	811	352	1156	0	667
SWGX_grafted_with_LWDA-6652	SRR17439742-cluster4304	81.495	816	135	14	1	811	355	1159	0	656
Orysa-6779	ACY8-cluster10220	75.078	321	78	2	5	324	177	496	1.03e-34	148
WWQZ-6779	ERR2040321-cluster10220	99.003	702	7	0	1	702	158	859	0	1258
WWQZ-6779	SRR17439748-cluster10220	94.729	702	37	0	1	702	172	873	0	1092
WWQZ-6779	SRR17439746-cluster10220	94.729	702	37	0	1	702	164	865	0	1092
WWQZ-6779	SRR17439745-cluster10220	94.985	678	34	0	25	702	1	678	0	1064
WWQZ-6779	SRR17439747-cluster10220	94.248	678	39	0	25	702	1	678	0	1037
WWQZ-6779	SRR17439751-cluster10220	94.196	603	35	0	1	603	173	775	0	920
WWQZ-6779	ERR2040320-cluster10220	88.462	702	81	0	1	702	186	887	0	848
WWQZ-6779	SRR22574045-cluster10220	85.592	701	101	0	1	701	127	827	0	736
WWQZ-6779	ACY8-cluster10220	85.1	698	104	0	1	698	173	870	0	713
WWQZ-6779	SRR17439742-cluster10220	95.662	438	19	0	265	702	1	438	0	704
WWQZ-6779	SRR17439743-cluster10220	95.434	438	20	0	265	702	1	438	0	699
WWQZ-6779	SRR8720026-cluster10220	85.229	677	100	0	25	701	1	677	0	697
WWQZ-6779	SRR17439749-cluster10220	94.209	449	26	0	254	702	1	449	0	686
WWQZ-6779	DRR172093-cluster10220	84.451	701	100	3	1	701	127	818	0	682
WWQZ-6779	SRR17439744-cluster10220	92.466	438	33	0	265	702	1	438	1.07e-178	627
WWQZ-6779	CRR290829-cluster10220	84.668	437	67	0	265	701	1	437	1.94e-121	436
WWQZ-6779	SRR22557471-cluster10220	84.018	438	62	4	265	701	1	431	9.09e-115	414
EMBR-5434	SRR22574045-cluster3545	79.362	596	123	0	7	602	19	614	1.7e-116	420
EMBR-5434	CRR290829-cluster3545	79.362	596	123	0	7	602	19	614	1.7e-116	420
EMBR-5434	SRR22557471-cluster3545	79.646	452	92	0	151	602	1	452	3.82e-88	326
VYGG-5434	ERR2040320-cluster3545	80.074	542	106	2	5	545	17	557	5.55e-111	401
FGDU_grafted_with_NGRR-5434	SRR17439745-cluster3545	81.093	677	123	5	1	675	13	686	1.81e-151	536
FGDU_grafted_with_NGRR-5434	SRR17439746-cluster3545	80.804	672	126	3	5	675	17	686	1.41e-147	523
FGDU_grafted_with_NGRR-5434	ERR2040321-cluster3545	80.804	672	126	3	5	675	17	686	1.41e-147	523
FGDU_grafted_with_NGRR-5434	SRR17439743-cluster3545	81.135	652	120	3	5	655	17	666	1.82e-146	520
FGDU_grafted_with_NGRR-5434	SRR17439751-cluster3545	80.982	652	121	3	5	655	17	666	8.48e-145	514
FGDU_grafted_with_NGRR-5434	SRR17439749-cluster3545	80.535	673	126	5	5	675	17	686	3.05e-144	512
FGDU_grafted_with_NGRR-5434	SRR17439748-cluster3545	80.828	652	122	3	5	655	17	666	3.95e-143	508
FGDU_grafted_with_NGRR-5434	ERR2040320-cluster3545	79.881	671	128	7	5	672	17	683	6.65e-136	484
FGDU_grafted_with_NGRR-5434	SRR17439750-cluster3545	82.411	506	86	3	151	655	1	504	5.25e-122	438
FGDU_grafted_with_NGRR-5434	SRR22557471-cluster3545	80.762	525	100	1	151	675	1	524	4.12e-113	409
FGDU_grafted_with_NGRR-5434	SRR17439742-cluster3545	80.415	434	83	2	5	437	17	449	3.3e-89	329
CPKP-5477	ERR2040320-cluster10141	73.962	626	157	6	1	623	21	643	8.68e-65	248
SWGX-5477	ERR2040320-cluster10141	100	627	0	0	1	627	21	647	0	1158
SWGX-5477	SRR17439751-cluster10141	93.142	627	43	0	1	627	128	754	0	920
SWGX-5477	SRR17439748-cluster10141	92.823	627	45	0	1	627	121	747	0	909
SWGX-5477	SRR17439747-cluster10141	92.663	627	46	0	1	627	91	717	0	904
SWGX-5477	SRR17439745-cluster10141	92.344	627	48	0	1	627	128	754	0	893
SWGX-5477	ERR2040321-cluster10141	91.547	627	53	0	1	627	64	690	0	865
SWGX-5477	SRR17439744-cluster10141	91.545	615	52	0	13	627	88	702	0	848
SWGX-5477	ACY8-cluster10141	89.952	627	63	0	1	627	56	682	0	809
SWGX-5477	CRR290829-cluster10141	89.507	629	62	3	1	627	94	720	0	793
SWGX-5477	SRR22557471-cluster10141	87.739	628	75	2	1	627	91	717	0	732
SWGX-5477	SRR17439749-cluster10141	93.658	473	30	0	154	626	1	473	0	708
SWGX-5477	SRR17439742-cluster10141	91.042	480	43	0	4	483	148	627	0	649
SWGX-5477	SRR17439750-cluster10141	90.722	485	43	1	1	485	128	610	0	645
SWGX-5477	SRR17439746-cluster10141	90.698	387	33	2	1	387	124	507	2.79e-144	512
SWGX-5477	SRR17439743-cluster10141	92.982	228	16	0	5	232	143	370	2.33e-90	333
SXCE-5090	SRR17439744-cluster5391	77.597	491	106	4	10	498	211	699	8.65e-79	294
SXCE-5090	SRR17439745-cluster5391	77.479	484	107	2	16	498	235	717	4.03e-77	289
XHKT-5090	SRR17439744-cluster5391	75.84	476	106	8	28	498	228	699	1.91e-60	233
XHKT-5090	SRR17439745-cluster5391	75.626	439	99	7	64	498	283	717	8.97e-54	211
YZVJ-5090	SRR17439744-cluster5391	77.35	468	101	5	28	492	228	693	4.06e-72	272
YZVJ-5090	ERR2040320-cluster5391	76.956	473	105	4	22	492	238	708	1.89e-70	267
YZVJ-5090	SRR17439745-cluster5391	76.744	473	106	4	22	492	241	711	8.78e-69	261
FGDU_grafted_with_Ambtr-5090	ERR2040320-cluster5391	80.335	478	86	7	28	501	241	714	3.94e-97	355
UAXP-5090	SRR22557471-cluster5391	78.288	479	101	3	24	501	175	651	4.02e-82	305
RJNQ-5090	SRR22557471-cluster5391	80.169	474	92	2	24	496	175	647	1.42e-96	353
WWQZ-5090	ERR2040321-cluster5391	100	501	0	0	1	501	208	708	0	926
WWQZ-5090	SRR17439743-cluster5391	98.004	501	10	0	1	501	217	717	0	870
WWQZ-5090	SRR17439742-cluster5391	97.006	501	15	0	1	501	217	717	0	843
WWQZ-5090	SRR17439747-cluster5391	96.774	496	16	0	6	501	222	717	0	828
WWQZ-5090	SRR17439751-cluster5391	96.371	496	18	0	6	501	222	717	0	817
WWQZ-5090	SRR17439744-cluster5391	96.008	501	20	0	1	501	199	699	0	815
WWQZ-5090	SRR17439746-cluster5391	95.968	496	20	0	6	501	222	717	0	806
WWQZ-5090	SRR17439745-cluster5391	95.409	501	23	0	1	501	217	717	0	798
WWQZ-5090	ERR2040320-cluster5391	93.004	486	34	0	16	501	229	714	0	710
WWQZ-5090	SRR22557471-cluster5391	90.664	482	45	0	15	496	166	647	0	641
WWQZ-5090	CRR290829-cluster5391	89.834	482	49	0	15	496	237	718	1.27e-176	619
WWQZ-5090	SRR8720026-cluster5391	89.627	482	50	0	15	496	237	718	5.89e-175	614
WWQZ-5090	SRR17439750-cluster5391	95.152	165	8	0	1	165	204	368	8.83e-69	261
WWQZ-5090	SRR17439748-cluster5391	95.57	158	7	0	1	158	217	374	1.48e-66	254
AYMT-5090	ERR2040320-cluster5391	81.159	483	81	7	24	501	237	714	2.34e-104	379
Arath-6526	SRR22574045-cluster11070	74.931	363	81	10	16	373	409	766	9.82e-38	158
Arath-6526	SRR22557471-cluster11070	73.308	266	63	8	112	373	1	262	1.01e-17	91.6
FGDU_grafted_with_XMVD-6526	SRR17439750-cluster11070	78.947	361	74	2	19	378	409	768	7.27e-64	244
WWQZ-6526	ERR2040321-cluster11070	99.712	347	1	0	62	408	473	819	0	636
WWQZ-6526	ERR2040321-cluster11070	100	30	0	0	1	30	399	428	3.6e-07	56.5
WWQZ-6526	SRR17439746-cluster11070	97.406	347	9	0	62	408	461	807	2.22e-168	592
WWQZ-6526	SRR17439749-cluster11070	97.11	346	10	0	62	407	473	818	3.71e-166	584
WWQZ-6526	SRR17439751-cluster11070	97.101	345	10	0	64	408	310	654	1.34e-165	582
WWQZ-6526	SRR17439748-cluster11070	96.542	347	12	0	62	408	461	807	2.23e-163	575
WWQZ-6526	SRR17439745-cluster11070	95.965	347	14	0	62	408	473	819	4.84e-160	564
WWQZ-6526	SRR17439742-cluster11070	95.965	347	14	0	62	408	472	818	4.84e-160	564
WWQZ-6526	SRR17439750-cluster11070	95.665	346	15	0	62	407	461	806	8.09e-158	556
WWQZ-6526	SRR17439747-cluster11070	95.652	345	15	0	64	408	310	654	2.91e-157	555
WWQZ-6526	SRR22574045-cluster11070	90.988	344	29	2	62	404	464	806	1.82e-129	462
WWQZ-6526	DRR172093-cluster11070	90.698	344	30	2	62	404	464	806	8.45e-128	457
WWQZ-6526	ERR2040320-cluster11070	94.444	252	14	0	64	315	461	712	3.12e-107	388
WWQZ-6526	SRR22557471-cluster11070	89.439	303	30	2	103	404	1	302	5.23e-105	381
WWQZ-6526	SRR17439743-cluster11070	97.71	131	3	0	62	192	461	591	2.59e-58	226
WWQZ-6526	SRR17439744-cluster11070	96.154	130	5	0	62	191	455	584	2.02e-54	213
WWQZ-6526	ACY8-cluster11070	97.5	40	1	0	187	226	676	715	4.62e-11	69.4
AYMT_grafted_with_BOLZ-6639	SRR17439742-cluster7645	79.812	426	84	2	268	692	538	962	4.67e-83	309
WWQZ_grafted_with_VVPY-6639	SRR17439746-cluster7645	90.667	750	70	0	1	750	238	987	0	1035
WWQZ_grafted_with_VVPY-6639	SRR17439750-cluster7645	90.533	750	71	0	1	750	214	963	0	1029
WWQZ_grafted_with_VVPY-6639	SRR17439749-cluster7645	90.4	750	72	0	1	750	232	981	0	1024
WWQZ_grafted_with_VVPY-6639	SRR17439747-cluster7645	90	750	75	0	1	750	214	963	0	1007
WWQZ_grafted_with_VVPY-6639	SRR17439751-cluster7645	90.535	729	69	0	1	729	214	942	0	1002
WWQZ_grafted_with_VVPY-6639	SRR17439744-cluster7645	90.398	729	70	0	1	729	214	942	0	996
WWQZ_grafted_with_VVPY-6639	SRR17439742-cluster7645	89.72	749	77	0	1	749	214	962	0	994
WWQZ_grafted_with_VVPY-6639	SRR17439748-cluster7645	90.123	729	72	0	1	729	187	915	0	985
WWQZ_grafted_with_VVPY-6639	SRR8720026-cluster7645	84.636	755	114	2	3	756	216	969	0	787
WWQZ_grafted_with_VVPY-6639	ACY8-cluster7645	84.485	767	111	7	1	763	214	976	0	784
WWQZ_grafted_with_VVPY-6639	SRR22574045-cluster7645	84.483	754	117	0	3	756	216	969	0	782
WWQZ_grafted_with_VVPY-6639	DRR172093-cluster7645	84.483	754	117	0	3	756	216	969	0	782
WWQZ_grafted_with_VVPY-6639	SRR17439743-cluster7645	91.402	535	46	0	1	535	238	772	0	771
WWQZ_grafted_with_VVPY-6639	SRR17439745-cluster7645	90.556	540	51	0	1	540	238	777	0	752
WWQZ_grafted_with_VVPY-6639	SRR22557471-cluster7645	84.605	721	103	8	40	756	3	719	0	747
WWQZ_grafted_with_VVPY-6639	CRR290829-cluster7645	84.577	603	93	0	3	605	216	818	0	636
WWQZ_grafted_with_VVPY-6639	ERR2040320-cluster7645	89.218	371	40	0	376	746	1	371	1.02e-129	464
WWQZ_grafted_with_VVPY-6639	ERR2040321-cluster7645	100	229	0	0	1	229	238	466	1.73e-117	424
Ambtr-6216	ERR2040320-cluster3948	73.077	572	142	11	2	567	74	639	6.37e-48	193
MRKX-6216	SRR22574045-cluster3948	77.416	921	196	11	3	917	210	1124	7.1e-152	538
MRKX-6216	DRR172093-cluster3948	79.223	669	137	2	250	917	10	677	1.22e-129	464
PAZJ-6216	SRR22574045-cluster3948	80.218	824	151	11	1	818	340	1157	4.58e-173	608
PAZJ-6216	DRR172093-cluster3948	81.161	706	127	5	118	820	10	712	3.61e-159	562
PAZJ-6216	ACY8-cluster3948	79.74	538	103	5	6	540	330	864	8.39e-106	385
PAZJ-6216	ERR2040320-cluster3948	81.422	436	79	2	1	435	205	639	6.58e-97	355
FGDU_grafted_with_Ambtr-6216	ERR2040320-cluster3948	79.643	560	112	2	2	560	74	632	9.72e-111	401
WWQZ-6216	ERR2040321-cluster3948	99.79	954	2	0	1	954	212	1165	0	1751
WWQZ-6216	SRR17439748-cluster3948	97.17	954	27	0	1	954	220	1173	0	1613
WWQZ-6216	SRR17439747-cluster3948	96.933	815	25	0	2	816	212	1026	0	1367
WWQZ-6216	SRR22574045-cluster3948	88.691	955	106	2	1	954	208	1161	0	1164
WWQZ-6216	SRR17439746-cluster3948	95.881	704	24	1	250	953	10	708	0	1134
WWQZ-6216	SRR17439749-cluster3948	95.652	690	30	0	127	816	1	690	0	1109
WWQZ-6216	SRR17439751-cluster3948	96.769	650	21	0	250	899	1	650	0	1085
WWQZ-6216	DRR172093-cluster3948	89.787	705	72	0	250	954	10	714	0	904
WWQZ-6216	ERR2040320-cluster3948	93.286	566	38	0	1	566	73	638	0	835
WWQZ-6216	ACY8-cluster3948	88.839	672	75	0	1	672	193	864	0	826
WWQZ-6216	SRR22557471-cluster3948	88.095	672	80	0	1	672	196	867	0	798
WWQZ-6216	SRR17439743-cluster3948	97.079	445	13	0	510	954	99	543	0	750
WWQZ-6216	SRR17439743-cluster3948	96.97	99	3	0	214	312	1	99	3.86e-40	167
WWQZ-6216	SRR17439742-cluster3948	95.955	445	18	0	510	954	84	528	0	723
WWQZ-6216	SRR17439742-cluster3948	100	85	0	0	341	425	1	85	2.32e-37	158
WWQZ-6216	SRR17439750-cluster3948	94.845	388	20	0	510	897	5	392	1.92e-172	606
WWQZ-6216	CRR290829-cluster3948	88.387	310	36	0	1	310	208	517	2.12e-102	374
UAXP-6216	SRR17439749-cluster3948	77.5	680	147	6	133	809	7	683	2.7e-111	403
YNUE_grafted_with_Ambtr-6216	ERR2040320-cluster3948	74.696	411	98	6	2	409	74	481	1.47e-43	178
Arath-4954	SRR17439745-cluster9220	75.836	1047	239	13	1	1040	544	1583	2.83e-146	520
Arath-4954	SRR17439750-cluster9220	76.115	1009	227	13	39	1040	586	1587	3.66e-145	516
Arath-4954	SRR17439748-cluster9220	75.74	1047	240	13	1	1040	544	1583	1.32e-144	514
Arath-4954	ERR2040320-cluster9220	76.068	1007	229	11	40	1040	214	1214	1.32e-144	514
Arath-4954	SRR17439751-cluster9220	75.968	1007	232	9	39	1040	582	1583	1.7e-143	510
Arath-4954	SRR17439747-cluster9220	75.298	1008	237	12	39	1040	582	1583	8.03e-132	472
Arath-4954	SRR17439749-cluster9220	78.741	588	117	8	39	622	582	1165	2.99e-106	387
CSSK-4954	SRR22574045-cluster9220	75.881	908	207	12	136	1037	679	1580	2.91e-126	453
CSSK-4954	ERR2040320-cluster9220	76.014	888	205	8	136	1019	310	1193	2.91e-126	453
CSSK-4954	ACY8-cluster9220	75.828	906	211	8	136	1037	680	1581	2.91e-126	453
CSSK-4954	SRR8720026-cluster9220	75.771	908	208	12	136	1037	679	1580	1.35e-124	448
CSSK-4954	SRR17439748-cluster9220	74.544	1041	257	8	1	1037	544	1580	1.35e-124	448
CSSK-4954	DRR172093-cluster9220	75.771	908	208	12	136	1037	679	1580	1.35e-124	448
CSSK-4954	SRR22557471-cluster9220	75.768	879	205	8	136	1010	679	1553	2.93e-121	436
CSSK-4954	SRR17439751-cluster9220	74.215	1051	263	8	1	1047	544	1590	3.79e-120	433
CSSK-4954	SRR17439750-cluster9220	74.184	1042	259	10	1	1037	548	1584	6.34e-118	425
CSSK-4954	SRR17439747-cluster9220	75.111	904	221	4	136	1037	679	1580	2.95e-116	420
CSSK-4954	SRR17439745-cluster9220	75.138	905	219	6	136	1037	679	1580	2.95e-116	420
CSSK-4954	SRR17439749-cluster9220	74.801	627	152	6	1	624	544	1167	1.88e-73	278
CSSK-4954	SRR17439744-cluster9220	73.885	628	153	10	1	624	548	1168	2.47e-62	241
CSSK-4954	SRR17439746-cluster9220	73.783	534	136	4	1	532	548	1079	2.5e-52	207
Vitvi-Genoscope.12X-4954	SRR8720026-cluster9220	75.966	595	113	17	319	910	847	1414	1.17e-80	302
Vitvi-Genoscope.12X-4954	SRR22574045-cluster9220	75.63	595	115	17	319	910	847	1414	2.53e-77	291
Vitvi-Genoscope.12X-4954	SRR22557471-cluster9220	75.839	596	112	16	319	910	847	1414	3.27e-76	287
Vitvi-Genoscope.12X-4954	DRR172093-cluster9220	75.294	595	117	17	319	910	847	1414	5.47e-74	279
Vitvi-Genoscope.12X-4954	CRR290829-cluster9220	75.294	595	117	17	319	910	851	1418	5.47e-74	279
UAXP-4954	ERR2040320-cluster9220	76.67	1003	226	8	40	1038	214	1212	3.61e-155	549
FGDU-4954	SRR17439750-cluster9220	80.233	1032	190	12	22	1046	569	1593	0	763
FGDU-4954	SRR17439747-cluster9220	78.993	1033	201	14	22	1046	565	1589	0	691
AYMT-4954	SRR17439748-cluster9220	80.564	1029	192	7	22	1046	565	1589	0	785
AYMT-4954	SRR17439751-cluster9220	80.526	1027	192	7	22	1044	565	1587	0	782
AYMT-4954	SRR17439745-cluster9220	80.369	1029	194	7	22	1046	565	1589	0	774
AYMT-4954	SRR17439747-cluster9220	80.156	1023	195	7	22	1040	565	1583	0	758
AYMT-4954	SRR17439749-cluster9220	81.157	605	106	7	22	622	565	1165	4.8e-134	479
RJNQ_grafted_with_Vitvi-Genoscope.12X-4954	SRR8720026-cluster9220	79.21	861	163	12	22	877	565	1414	6e-168	592
RJNQ_grafted_with_Vitvi-Genoscope.12X-4954	SRR22574045-cluster9220	79.094	861	164	12	22	877	565	1414	2.79e-166	586
RJNQ_grafted_with_Vitvi-Genoscope.12X-4954	SRR22557471-cluster9220	78.923	854	166	10	28	877	571	1414	6.04e-163	575
RJNQ_grafted_with_Vitvi-Genoscope.12X-4954	CRR290829-cluster9220	78.862	861	166	12	22	877	569	1418	6.04e-163	575
RJNQ_grafted_with_Vitvi-Genoscope.12X-4954	DRR172093-cluster9220	78.746	861	167	12	22	877	565	1414	2.81e-161	569
SWGX-4954	ERR2040320-cluster9220	100	1047	0	0	1	1047	175	1221	0	1934
SWGX-4954	SRR17439750-cluster9220	93.034	1048	72	1	1	1047	547	1594	0	1530
SWGX-4954	ACY8-cluster9220	92.939	1048	72	2	1	1047	545	1591	0	1524
SWGX-4954	SRR17439748-cluster9220	92.844	1048	74	1	1	1047	543	1590	0	1519
SWGX-4954	SRR17439751-cluster9220	92.727	1045	75	1	1	1044	543	1587	0	1507
SWGX-4954	SRR17439745-cluster9220	92.462	1048	78	1	1	1047	543	1590	0	1496
SWGX-4954	SRR17439747-cluster9220	91.762	1044	86	0	4	1047	547	1590	0	1452
SWGX-4954	SRR8720026-cluster9220	91.317	1048	90	1	1	1047	543	1590	0	1430
SWGX-4954	SRR22574045-cluster9220	91.325	1049	88	3	1	1047	543	1590	0	1430
SWGX-4954	CRR290829-cluster9220	91.039	1049	91	3	1	1047	547	1594	0	1413
SWGX-4954	DRR172093-cluster9220	90.753	1049	94	3	1	1047	543	1590	0	1397
SWGX-4954	SRR22557471-cluster9220	91.485	1010	83	3	1	1008	543	1551	0	1386
SWGX-4954	SRR17439749-cluster9220	93.6	625	39	1	1	624	543	1167	0	931
SWGX-4954	SRR17439744-cluster9220	91.36	625	50	2	1	624	547	1168	0	852
SWGX-4954	SRR17439746-cluster9220	93.621	533	33	1	1	532	547	1079	0	795
Ambtr-6150	SRR22557471-cluster7608	74.382	445	95	14	193	629	43	476	5.8e-42	172
SWGX-6150	SRR17439747-cluster7608	90.667	675	60	3	1	675	280	951	0	894
SWGX-6150	SRR17439742-cluster7608	90.667	675	60	3	1	675	41	712	0	894
SWGX-6150	SRR17439751-cluster7608	90.37	675	62	3	1	675	238	909	0	883
SWGX-6150	ERR2040321-cluster7608	90.154	650	61	3	25	674	1	647	0	843
SWGX-6150	SRR8720026-cluster7608	88.397	655	73	2	1	655	268	919	0	785
SWGX-6150	SRR22574045-cluster7608	88.244	655	74	2	1	655	265	916	0	780
SWGX-6150	DRR172093-cluster7608	88.092	655	75	2	1	655	268	919	0	774
SWGX-6150	CRR290829-cluster7608	87.786	655	77	2	1	655	263	914	0	763
SWGX-6150	SRR17439748-cluster7608	90.085	585	55	3	91	675	1	582	0	756
SWGX-6150	SRR17439749-cluster7608	90.078	514	48	2	161	674	127	637	0	664
SWGX-6150	SRR17439743-cluster7608	90.713	463	40	3	213	675	3	462	8.02e-175	614
SWGX-6150	SRR17439745-cluster7608	90.088	454	41	3	1	452	238	689	1.75e-166	586
SWGX-6150	SRR17439746-cluster7608	88.985	463	48	3	213	675	3	462	1.76e-161	569
SWGX-6150	ERR2040320-cluster7608	98.958	288	0	3	388	675	1	285	3.01e-144	512
SWGX-6150	SRR17439744-cluster7608	89.736	341	32	3	334	674	4	341	2.41e-120	433
SWGX-6150	SRR17439750-cluster7608	88.235	340	37	3	334	673	4	340	1.89e-111	403
SWGX-6150	ACY8-cluster7608	90.033	301	30	0	1	301	96	396	1.47e-107	390
WWQZ-6150	ERR2040321-cluster7608	99.537	648	3	0	25	672	1	648	0	1181
WWQZ-6150	SRR17439742-cluster7608	95.827	671	28	0	1	671	41	711	0	1085
WWQZ-6150	SRR17439747-cluster7608	95.231	671	32	0	1	671	280	950	0	1062
WWQZ-6150	SRR17439751-cluster7608	94.337	671	38	0	1	671	238	908	0	1029
WWQZ-6150	SRR17439748-cluster7608	95.525	581	26	0	91	671	1	581	0	929
WWQZ-6150	SRR17439749-cluster7608	93.738	511	32	0	161	671	127	637	0	767
WWQZ-6150	SRR17439743-cluster7608	96.312	461	17	0	211	671	1	461	0	758
WWQZ-6150	SRR8720026-cluster7608	87.034	671	83	3	3	672	269	936	0	754
WWQZ-6150	SRR22574045-cluster7608	87.309	654	79	3	3	655	266	916	0	745
WWQZ-6150	DRR172093-cluster7608	86.87	655	80	5	3	655	269	919	0	728
WWQZ-6150	CRR290829-cluster7608	86.565	655	82	5	3	655	264	914	0	717
WWQZ-6150	SRR17439746-cluster7608	94.577	461	25	0	211	671	1	461	0	713
WWQZ-6150	SRR17439745-cluster7608	93.363	452	30	0	1	452	238	689	0	669
WWQZ-6150	SRR22557471-cluster7608	87.298	496	58	4	161	655	11	502	2.93e-159	562
WWQZ-6150	SRR17439744-cluster7608	95.294	340	16	0	333	672	3	342	1.37e-152	540
WWQZ-6150	SRR17439750-cluster7608	94.379	338	19	0	333	670	3	340	1.79e-146	520
WWQZ-6150	ERR2040320-cluster7608	93.31	284	19	0	388	671	1	284	1.87e-116	420
UAXP-6150	SRR17439747-cluster7608	76.153	629	148	2	16	643	295	922	3.25e-89	329
UAXP-6150	SRR17439742-cluster7608	75.316	632	148	5	16	643	56	683	3.3e-79	296
UAXP-6150	ERR2040321-cluster7608	75.541	601	145	2	44	643	20	619	1.19e-78	294
UAXP-6150	SRR17439748-cluster7608	76.099	523	123	2	122	643	32	553	5.56e-72	272
UAXP-6150	SRR17439751-cluster7608	74.404	629	159	2	16	643	253	880	7.19e-71	268
UAXP-6150	SRR17439749-cluster7608	76.543	486	108	5	161	643	127	609	1.2e-68	261
UAXP-6150	SRR17439743-cluster7608	76.852	432	97	3	214	643	3	433	1.57e-62	241
UAXP-6150	SRR17439746-cluster7608	75.52	433	101	5	214	643	3	433	1.59e-52	207
UAXP-6150	SRR17439745-cluster7608	74.661	442	109	3	16	456	253	692	4.45e-48	193
AJJE_grafted_with_LKKX-6150	SRR17439742-cluster7608	76.596	658	148	5	3	657	43	697	1.49e-97	357
Ambtr-7572	ACY8-cluster9128	73.585	318	84	0	420	737	555	872	6.72e-27	122
WWQZ-7572	ERR2040321-cluster9128	100	762	0	0	1	762	145	906	0	1408
WWQZ-7572	SRR17439747-cluster9128	95.932	762	31	0	1	762	145	906	0	1236
WWQZ-7572	SRR17439743-cluster9128	95.801	762	32	0	1	762	145	906	0	1230
WWQZ-7572	SRR17439742-cluster9128	95.538	762	34	0	1	762	145	906	0	1219
WWQZ-7572	SRR17439746-cluster9128	95.138	761	37	0	2	762	146	906	0	1201
WWQZ-7572	SRR17439748-cluster9128	95.007	761	38	0	2	762	146	906	0	1195
WWQZ-7572	SRR17439745-cluster9128	94.744	761	40	0	2	762	146	906	0	1184
WWQZ-7572	SRR17439749-cluster9128	94.087	761	45	0	2	762	146	906	0	1157
WWQZ-7572	SRR17439750-cluster9128	94.071	759	45	0	4	762	148	906	0	1153
WWQZ-7572	SRR17439744-cluster9128	92.358	759	58	0	4	762	148	906	0	1081
WWQZ-7572	ERR2040320-cluster9128	90.157	762	75	0	1	762	145	906	0	992
WWQZ-7572	ACY8-cluster9128	89.065	759	83	0	1	759	136	894	0	942
WWQZ-7572	SRR8720026-cluster9128	87.615	759	94	0	1	759	145	903	0	881
WWQZ-7572	SRR22574045-cluster9128	87.352	759	96	0	1	759	145	903	0	870
WWQZ-7572	DRR172093-cluster9128	87.352	759	96	0	1	759	145	903	0	870
WWQZ-7572	CRR290829-cluster9128	87.352	759	96	0	1	759	145	903	0	870
WWQZ-7572	SRR22557471-cluster9128	86.45	738	100	0	22	759	3	740	0	809
WWQZ-7572	SRR17439751-cluster9128	94.389	499	28	0	2	500	146	644	0	767
IEPQ-6404	SRR17439750-cluster4432	78.939	622	129	2	55	675	61	681	5.24e-117	422
IEPQ-6404	SRR17439748-cluster4432	78.778	622	130	2	55	675	61	681	2.44e-115	416
IEPQ-6404	SRR17439743-cluster4432	78.893	578	120	2	99	675	6	582	1.48e-107	390
IEPQ-6404	SRR17439749-cluster4432	80.698	430	81	2	247	675	1	429	2.53e-90	333
IEPQ-6404	ACY8-cluster4432	80.909	330	61	2	328	656	21	349	4.35e-68	259
PLBZ-6404	CRR290829-cluster4432	77.954	567	123	2	7	572	10	575	1.73e-96	353
PLBZ-6404	SRR17439748-cluster4432	77.758	571	123	4	7	575	10	578	8.07e-95	348
PLBZ-6404	DRR172093-cluster4432	77.641	568	125	2	7	573	10	576	1.04e-93	344
PLBZ-6404	ERR2040321-cluster4432	77.661	573	120	8	7	575	10	578	3.75e-93	342
PLBZ-6404	SRR8720026-cluster4432	77.465	568	126	2	7	573	10	576	4.85e-92	339
PLBZ-6404	SRR22557471-cluster4432	77.465	568	126	2	7	573	10	576	4.85e-92	339
PLBZ-6404	SRR17439750-cluster4432	76.708	571	129	4	7	575	10	578	8.18e-85	315
PLBZ-6404	SRR17439745-cluster4432	76.708	571	129	4	7	575	10	578	8.18e-85	315
PLBZ-6404	SRR17439743-cluster4432	77.963	481	102	4	97	575	1	479	8.24e-80	298
PLBZ-6404	SRR17439749-cluster4432	78.287	327	69	2	250	575	1	326	3.97e-53	209
PLBZ-6404	ACY8-cluster4432	77.857	280	60	2	331	609	21	299	5.21e-42	172
WWQZ_grafted_with_Ambtr-6404	ERR2040321-cluster4432	97.917	576	12	0	1	576	1	576	0	998
WWQZ_grafted_with_Ambtr-6404	SRR17439748-cluster4432	96.181	576	22	0	1	576	1	576	0	942
WWQZ_grafted_with_Ambtr-6404	SRR17439750-cluster4432	95.833	576	24	0	1	576	1	576	0	931
WWQZ_grafted_with_Ambtr-6404	SRR17439745-cluster4432	95.66	576	25	0	1	576	1	576	0	926
WWQZ_grafted_with_Ambtr-6404	SRR17439743-cluster4432	95.178	477	23	0	100	576	1	477	0	754
WWQZ_grafted_with_Ambtr-6404	SRR8720026-cluster4432	89.465	579	59	2	1	578	1	578	0	730
WWQZ_grafted_with_Ambtr-6404	DRR172093-cluster4432	89.292	579	60	2	1	578	1	578	0	725
WWQZ_grafted_with_Ambtr-6404	SRR17439747-cluster4432	97.4	423	11	0	1	423	1	423	0	721
WWQZ_grafted_with_Ambtr-6404	CRR290829-cluster4432	89.062	576	61	2	1	575	1	575	0	713
WWQZ_grafted_with_Ambtr-6404	SRR22557471-cluster4432	88.256	579	66	2	1	578	1	578	0	691
WWQZ_grafted_with_Ambtr-6404	SRR22574045-cluster4432	89.425	435	46	0	1	435	1	435	2.33e-155	549
WWQZ_grafted_with_Ambtr-6404	SRR17439749-cluster4432	94.444	324	18	0	253	576	1	324	2.37e-140	499
WWQZ_grafted_with_Ambtr-6404	ERR2040320-cluster4432	91.912	272	22	0	307	578	1	272	8.98e-105	381
WWQZ_grafted_with_Ambtr-6404	ACY8-cluster4432	89.773	264	25	2	314	576	1	263	1.97e-91	337
SWGX_grafted_with_Ambtr-6404	SRR17439748-cluster4432	88.235	663	78	0	22	684	22	684	0	793
SWGX_grafted_with_Ambtr-6404	SRR17439745-cluster4432	88.235	663	78	0	22	684	22	684	0	793
SWGX_grafted_with_Ambtr-6404	ERR2040321-cluster4432	88.102	664	77	2	22	684	22	684	0	787
SWGX_grafted_with_Ambtr-6404	SRR17439750-cluster4432	87.783	663	81	0	22	684	22	684	0	776
SWGX_grafted_with_Ambtr-6404	SRR8720026-cluster4432	87.16	662	85	0	22	683	22	683	0	752
SWGX_grafted_with_Ambtr-6404	DRR172093-cluster4432	87.16	662	85	0	22	683	22	683	0	752
SWGX_grafted_with_Ambtr-6404	SRR22557471-cluster4432	86.384	661	90	0	23	683	23	683	0	723
SWGX_grafted_with_Ambtr-6404	SRR17439743-cluster4432	88.718	585	66	0	100	684	1	585	0	715
SWGX_grafted_with_Ambtr-6404	ERR2040320-cluster4432	100	378	0	0	307	684	1	378	0	699
SWGX_grafted_with_Ambtr-6404	SRR17439749-cluster4432	92.824	432	31	0	253	684	1	432	1.04e-178	627
SWGX_grafted_with_Ambtr-6404	CRR290829-cluster4432	86.643	554	74	0	22	575	22	575	8.13e-175	614
SWGX_grafted_with_Ambtr-6404	ACY8-cluster4432	89.488	371	39	0	314	684	1	371	1.86e-131	470
SWGX_grafted_with_Ambtr-6404	SRR22574045-cluster4432	84.367	403	63	0	22	424	22	424	3.21e-109	396
SWGX_grafted_with_Ambtr-6404	SRR17439747-cluster4432	84.328	402	63	0	22	423	22	423	1.15e-108	394
FGDU_grafted_with_Ambtr-6404	SRR17439745-cluster4432	82.482	685	118	2	1	684	1	684	2.28e-170	599
FGDU_grafted_with_Ambtr-6404	SRR17439748-cluster4432	82.336	685	119	2	1	684	1	684	1.06e-168	593
FGDU_grafted_with_Ambtr-6404	ERR2040321-cluster4432	81.778	686	121	4	1	684	1	684	4.96e-162	571
FGDU_grafted_with_Ambtr-6404	SRR17439750-cluster4432	82.665	623	108	0	1	623	1	623	1.8e-156	553
FGDU_grafted_with_Ambtr-6404	SRR17439743-cluster4432	81.911	586	104	2	100	684	1	585	1.1e-138	494
FGDU_grafted_with_Ambtr-6404	SRR17439747-cluster4432	80.378	423	83	0	1	423	1	423	5.52e-87	322
RJNQ_grafted_with_Ambtr-6404	ACY8-cluster4432	80.618	356	59	9	334	684	21	371	2.62e-70	267
Orysa-6298	SRR17439747-cluster8473	79.01	505	102	4	19	521	35	537	3.2e-93	342
Orysa-6298	ERR2040321-cluster8473	79.01	505	102	4	19	521	31	533	3.2e-93	342
Orysa-6298	SRR17439750-cluster8473	79.021	286	54	5	19	301	19	301	1.23e-47	191
WWQZ_grafted_with_YKQR-6298	ERR2040321-cluster8473	99.042	522	5	0	1	522	13	534	0	937
WWQZ_grafted_with_YKQR-6298	SRR17439748-cluster8473	96.743	522	17	0	1	522	1	522	0	870
WWQZ_grafted_with_YKQR-6298	SRR17439747-cluster8473	96.36	522	19	0	1	522	17	538	0	859
WWQZ_grafted_with_YKQR-6298	SRR17439742-cluster8473	96.36	522	19	0	1	522	1	522	0	859
WWQZ_grafted_with_YKQR-6298	SRR17439749-cluster8473	95.594	522	23	0	1	522	1	522	0	837
WWQZ_grafted_with_YKQR-6298	SRR17439743-cluster8473	96.847	444	14	0	79	522	2	445	0	743
WWQZ_grafted_with_YKQR-6298	SRR17439751-cluster8473	95.721	444	19	0	79	522	2	445	0	715
WWQZ_grafted_with_YKQR-6298	SRR8720026-cluster8473	89.08	522	57	0	1	522	26	547	0	649
WWQZ_grafted_with_YKQR-6298	CRR290829-cluster8473	88.506	522	60	0	1	522	10	531	1.7e-180	632
WWQZ_grafted_with_YKQR-6298	SRR22557471-cluster8473	87.548	522	65	0	1	522	26	547	3.7e-172	604
WWQZ_grafted_with_YKQR-6298	SRR17439744-cluster8473	94.872	351	18	0	172	522	1	351	1.76e-155	549
WWQZ_grafted_with_YKQR-6298	ERR2040320-cluster8473	90.977	399	36	0	1	399	26	424	3.8e-152	538
WWQZ_grafted_with_YKQR-6298	SRR17439750-cluster8473	94.702	302	16	0	1	302	1	302	1.41e-131	470
WWQZ_grafted_with_YKQR-6298	DRR172093-cluster8473	89.744	351	36	0	172	522	1	351	1.83e-125	449
WWQZ_grafted_with_YKQR-6298	SRR22574045-cluster8473	89.459	351	37	0	172	522	1	351	8.53e-124	444
YNUE-6298	SRR17439748-cluster8473	83.779	524	82	1	1	524	1	521	8.4e-139	494
YNUE-6298	SRR17439751-cluster8473	84.753	446	65	1	79	524	2	444	8.58e-124	444
YNUE-6298	ERR2040320-cluster8473	84.577	402	59	1	1	402	26	424	2.44e-109	396
YNUE-6298	DRR172093-cluster8473	84.857	350	53	0	175	524	1	350	1.49e-96	353
SWGX-6298	ERR2040320-cluster8473	100	399	0	0	1	399	26	424	0	737
SWGX-6298	SRR17439749-cluster8473	90.421	522	41	5	1	513	1	522	0	678
SWGX-6298	ERR2040321-cluster8473	90.038	522	43	5	1	513	13	534	0	667
SWGX-6298	SRR17439748-cluster8473	89.847	522	44	5	1	513	1	522	0	662
SWGX-6298	SRR17439747-cluster8473	89.655	522	45	6	1	513	17	538	0	656
SWGX-6298	SRR17439742-cluster8473	89.464	522	46	5	1	513	1	522	0	651
SWGX-6298	SRR8720026-cluster8473	88.314	522	52	6	1	513	26	547	4.66e-176	617
SWGX-6298	CRR290829-cluster8473	87.931	522	54	6	1	513	10	531	1.01e-172	606
SWGX-6298	SRR22557471-cluster8473	86.782	522	60	5	1	513	26	547	1.02e-162	573
SWGX-6298	SRR17439743-cluster8473	90.09	444	35	6	79	513	2	445	4.76e-161	568
SWGX-6298	SRR17439751-cluster8473	88.063	444	44	4	79	513	2	445	4.87e-146	518
SWGX-6298	SRR17439750-cluster8473	91.722	302	25	0	1	302	1	302	1.41e-116	420
RCUX-4527	SRR8720026-cluster8367	75.956	1098	248	14	201	1290	429	1518	1.24e-155	551
RCUX-4527	CRR290829-cluster8367	75.934	1097	250	12	201	1290	426	1515	1.24e-155	551
WWQZ-4527	SRR17439746-cluster8367	97.869	1314	28	0	1	1314	244	1557	0	2272
WWQZ-4527	SRR17439743-cluster8367	97.717	1314	30	0	1	1314	244	1557	0	2261
WWQZ-4527	SRR17439742-cluster8367	97.717	1314	30	0	1	1314	244	1557	0	2261
WWQZ-4527	SRR17439747-cluster8367	97.565	1314	32	0	1	1314	244	1557	0	2250
WWQZ-4527	SRR17439745-cluster8367	96.804	1314	42	0	1	1314	244	1557	0	2194
WWQZ-4527	SRR17439749-cluster8367	96.651	1314	44	0	1	1314	244	1557	0	2183
WWQZ-4527	SRR17439751-cluster8367	96.423	1314	47	0	1	1314	244	1557	0	2167
WWQZ-4527	SRR17439750-cluster8367	96.423	1314	47	0	1	1314	244	1557	0	2167
WWQZ-4527	ACY8-cluster8367	91.308	1300	113	0	3	1302	246	1545	0	1775
WWQZ-4527	SRR17439748-cluster8367	97.379	992	26	0	1	992	244	1235	0	1688
WWQZ-4527	CRR290829-cluster8367	89.575	1295	134	1	4	1297	229	1523	0	1642
WWQZ-4527	SRR8720026-cluster8367	89.189	1295	139	1	4	1297	232	1526	0	1615
WWQZ-4527	ERR2040320-cluster8367	93.281	759	51	0	337	1095	1	759	0	1120
WWQZ-4527	SRR17439744-cluster8367	95.906	342	14	0	187	528	1	342	9.77e-157	555
WWQZ-4527	DRR172093-cluster8367	88.551	428	48	1	439	866	1	427	1.28e-145	518
SWGX_grafted_with_HAEU-4527	SRR17439742-cluster8367	86.631	1309	167	6	4	1308	247	1551	0	1441
SWGX_grafted_with_HAEU-4527	SRR17439751-cluster8367	86.842	1292	160	8	22	1308	265	1551	0	1435
SWGX_grafted_with_HAEU-4527	SRR17439746-cluster8367	86.555	1309	168	6	4	1308	247	1551	0	1435
SWGX_grafted_with_HAEU-4527	SRR17439743-cluster8367	86.412	1310	168	7	4	1308	247	1551	0	1424
SWGX_grafted_with_HAEU-4527	SRR17439749-cluster8367	86.249	1309	172	7	4	1308	247	1551	0	1413
SWGX_grafted_with_HAEU-4527	SRR17439745-cluster8367	86.291	1313	164	13	4	1308	247	1551	0	1413
SWGX_grafted_with_HAEU-4527	SRR17439747-cluster8367	86.096	1309	174	6	4	1308	247	1551	0	1402
SWGX_grafted_with_HAEU-4527	ERR2040320-cluster8367	100	759	0	0	337	1095	1	759	0	1402
SWGX_grafted_with_HAEU-4527	SRR17439750-cluster8367	85.954	1310	174	8	4	1308	247	1551	0	1391
SWGX_grafted_with_HAEU-4527	ACY8-cluster8367	85.417	1296	183	6	4	1296	247	1539	0	1341
SWGX_grafted_with_HAEU-4527	CRR290829-cluster8367	84.08	1294	200	6	4	1294	229	1519	0	1243
SWGX_grafted_with_HAEU-4527	SRR8720026-cluster8367	83.861	1295	203	6	3	1294	231	1522	0	1229
SWGX_grafted_with_HAEU-4527	SRR17439748-cluster8367	87.891	991	116	2	4	992	247	1235	0	1162
SWGX_grafted_with_HAEU-4527	DRR172093-cluster8367	87.383	428	53	1	439	866	1	427	2.79e-137	490
SWGX_grafted_with_HAEU-4527	SRR17439744-cluster8367	89.024	328	36	0	201	528	15	342	2.89e-112	407
HQRJ-4802	CRR290829-cluster4111	80.354	509	98	2	280	788	1	507	8.05e-106	385
WWQZ-4802	ERR2040321-cluster4111	99.102	891	8	0	1	891	211	1101	0	1602
WWQZ-4802	SRR17439747-cluster4111	96.184	891	34	0	1	891	217	1107	0	1458
WWQZ-4802	SRR17439742-cluster4111	97.255	510	14	0	382	891	1	510	0	865
WWQZ-4802	SRR17439746-cluster4111	97.2	500	13	1	1	499	217	716	0	845
WWQZ-4802	SRR17439751-cluster4111	96.2	500	18	1	1	499	217	716	0	817
WWQZ-4802	ERR2040320-cluster4111	93.714	525	33	0	1	525	118	642	0	787
WWQZ-4802	CRR290829-cluster4111	93.333	510	34	0	382	891	1	510	0	754
WWQZ-4802	SRR8720026-cluster4111	92.668	491	36	0	1	491	214	704	0	708
WWQZ-4802	SRR22574045-cluster4111	92.2	500	39	0	1	500	214	713	0	708
WWQZ-4802	DRR172093-cluster4111	92.057	491	39	0	1	491	214	704	0	691
WWQZ-4802	SRR22557471-cluster4111	89.366	489	51	1	4	491	215	703	1.07e-174	614
WWQZ-4802	SRR17439743-cluster4111	95.265	359	8	1	295	653	1	350	1.41e-158	560
HQRJ-5733	SRR17439748-cluster10878	77.46	315	67	3	4	316	271	583	6.14e-46	185
HQRJ-5733	SRR17439742-cluster10878	77.46	315	67	3	4	316	292	604	6.14e-46	185
HQRJ-5733	SRR17439746-cluster10878	76.949	295	64	3	4	296	274	566	8e-40	165
HQRJ-5733	SRR17439749-cluster10878	79.638	221	45	0	4	224	271	491	3.72e-38	159
HQRJ-5733	SRR17439743-cluster10878	76.617	201	43	3	118	316	6	204	1.37e-22	108
HXCD-5733	CRR290829-cluster10878	78.811	387	77	5	1	386	316	698	4.5e-67	255
HXCD-5733	SRR8720026-cluster10878	79.021	286	60	0	1	286	316	601	2.77e-49	196
HXCD-5733	DRR172093-cluster10878	79.021	286	60	0	1	286	316	601	2.77e-49	196
HXCD-5733	SRR17439745-cluster10878	83.951	81	13	0	1	81	298	378	1.05e-13	78.7
HXCD-5733	SRR17439750-cluster10878	81.928	83	11	3	1	81	298	378	2.26e-10	67.6
XRLM-5733	SRR17439749-cluster10878	79.638	221	45	0	19	239	271	491	2.67e-38	159
XRLM-5733	SRR17439746-cluster10878	79.638	221	45	0	19	239	274	494	2.67e-38	159
XRLM-5733	SRR17439748-cluster10878	79.186	221	46	0	19	239	271	491	1.24e-36	154
XRLM-5733	SRR17439743-cluster10878	83.178	107	18	0	133	239	6	112	5.9e-20	99
SWGX_grafted_with_HQRJ-5733	ERR2040321-cluster10878	89.435	407	36	5	13	417	301	702	1.37e-142	507
SWGX_grafted_with_HQRJ-5733	CRR290829-cluster10878	87.681	414	48	1	4	417	289	699	2.98e-134	479
SWGX_grafted_with_HQRJ-5733	SRR17439742-cluster10878	89.457	313	33	0	4	316	292	604	3.09e-109	396
SWGX_grafted_with_HQRJ-5733	SRR17439748-cluster10878	88.818	313	35	0	4	316	271	583	6.69e-106	385
SWGX_grafted_with_HQRJ-5733	SRR17439746-cluster10878	88.179	313	37	0	4	316	274	586	1.45e-102	374
SWGX_grafted_with_HQRJ-5733	SRR8720026-cluster10878	85.942	313	44	0	4	316	289	601	6.83e-91	335
SWGX_grafted_with_HQRJ-5733	DRR172093-cluster10878	85.942	313	44	0	4	316	289	601	6.83e-91	335
SWGX_grafted_with_HQRJ-5733	SRR17439749-cluster10878	87.681	276	34	0	4	279	271	546	5.32e-87	322
SWGX_grafted_with_HQRJ-5733	SRR17439743-cluster10878	94.472	199	11	0	118	316	6	204	1.49e-82	307
FGDU_grafted_with_HQRJ-5733	ERR2040321-cluster10878	78.87	407	79	6	13	417	301	702	6.96e-71	268
ASMV-6865	SRR17439744-cluster9775	80.048	421	84	0	140	560	587	1007	2.72e-84	313
ASMV-6865	SRR17439751-cluster9775	79.009	424	89	0	137	560	597	1020	1.27e-77	291
ASMV-6865	ERR2040321-cluster9775	78.759	419	89	0	142	560	75	493	7.66e-75	281
ASMV-6865	ACY8-cluster9775	82.222	225	40	0	142	366	599	823	1.03e-48	195
ASMV-6865	SRR17439750-cluster9775	82.456	171	30	0	137	307	587	757	2.25e-35	150
Arath-6865	SRR22574045-cluster9775	76.897	593	137	0	37	629	421	1013	1.82e-91	337
Arath-6865	SRR8720026-cluster9775	76.61	590	138	0	37	626	421	1010	3.93e-88	326
Arath-6865	CRR290829-cluster9775	76.271	590	140	0	37	626	421	1010	8.52e-85	315
Arath-6865	DRR172093-cluster9775	80	320	64	0	37	356	421	740	1.9e-61	237
CWZU-6865	SRR17439744-cluster9775	83.818	550	87	2	16	564	454	1002	4.14e-147	521
CWZU-6865	SRR8720026-cluster9775	83.275	568	87	7	1	564	442	1005	1.93e-145	516
CWZU-6865	SRR22574045-cluster9775	83.099	568	88	7	1	564	442	1005	8.97e-144	510
CWZU-6865	CRR290829-cluster9775	82.923	568	89	7	1	564	442	1005	4.17e-142	505
CWZU-6865	SRR17439747-cluster9775	82.99	388	58	7	181	564	1	384	9.63e-94	344
CWZU-6865	SRR17439748-cluster9775	82.429	387	62	5	181	564	1	384	2.08e-90	333
CWZU-6865	SRR17439745-cluster9775	82.216	388	61	7	181	564	1	384	9.7e-89	327
CWZU-6865	DRR172093-cluster9775	85.127	316	47	0	1	316	442	757	1.25e-87	324
KXSK-6865	SRR17439744-cluster9775	81.555	553	98	3	41	591	464	1014	1.61e-126	453
KXSK-6865	SRR17439751-cluster9775	80.844	569	103	6	26	591	462	1027	3.49e-123	442
KXSK-6865	ERR2040321-cluster9775	80.522	498	91	6	97	591	6	500	9.97e-104	377
KXSK-6865	SRR17439750-cluster9775	83.612	299	49	0	26	324	452	750	8.04e-75	281
KXSK-6865	SRR17439745-cluster9775	79.5	400	74	8	196	591	1	396	1.04e-73	278
KXSK-6865	SRR17439748-cluster9775	79.198	399	77	5	196	591	1	396	4.84e-72	272
KXSK-6865	SRR17439747-cluster9775	79.198	399	77	6	196	591	1	396	4.84e-72	272
QUTB-6865	SRR17439744-cluster9775	83.721	559	90	1	24	581	446	1004	9.35e-149	527
QUTB-6865	SRR17439751-cluster9775	82.534	584	96	5	1	581	437	1017	3.39e-143	508
QUTB-6865	ERR2040321-cluster9775	82.365	482	85	0	97	578	6	487	1.63e-116	420
QUTB-6865	SRR17439750-cluster9775	86.145	332	44	2	1	331	427	757	1.3e-97	357
QUTB-6865	ACY8-cluster9775	83.077	390	66	0	1	390	434	823	4.67e-97	355
QUTB-6865	SRR17439747-cluster9775	81.633	392	68	3	196	585	1	390	4.74e-87	322
QUTB-6865	SRR17439745-cluster9775	81.378	392	69	3	196	585	1	390	2.2e-85	316
QUTB-6865	SRR17439748-cluster9775	81.25	384	72	0	196	579	1	384	1.03e-83	311
YHLF-6865	SRR17439744-cluster9775	81.987	594	99	7	1	590	424	1013	7.33e-140	497
YHLF-6865	SRR17439751-cluster9775	80.986	568	102	5	26	590	462	1026	2.69e-124	446
YHLF-6865	ERR2040321-cluster9775	82.294	497	82	5	97	590	6	499	3.51e-118	425
YHLF-6865	SRR17439747-cluster9775	82.116	397	67	3	196	590	1	395	1.69e-91	337
YHLF-6865	ACY8-cluster9775	81.912	387	68	2	1	386	434	819	3.66e-88	326
YHLF-6865	SRR17439748-cluster9775	81.818	385	66	3	196	578	1	383	1.7e-86	320
YHLF-6865	SRR17439745-cluster9775	81.36	397	70	3	196	590	1	395	1.7e-86	320
YHLF-6865	SRR17439750-cluster9775	83.735	332	52	2	1	331	427	757	2.85e-84	313
FGDU_grafted_with_QUTB-6865	ERR2040320-cluster9775	82.951	610	100	3	19	626	52	659	7.71e-155	547
YNUE-6865	SRR17439744-cluster9775	80.944	593	110	3	38	629	420	1010	2.22e-130	466
AYMT_grafted_with_Arath-6865	SRR17439744-cluster9775	82.107	598	101	5	37	631	418	1012	1.31e-142	507
AYMT_grafted_with_Arath-6865	SRR17439751-cluster9775	81.94	598	102	5	37	631	431	1025	6.09e-141	501
AYMT_grafted_with_Arath-6865	ERR2040321-cluster9775	82.863	496	79	5	139	631	6	498	1.35e-122	440
AYMT_grafted_with_Arath-6865	ACY8-cluster9775	80.303	396	78	0	37	432	428	823	2.38e-80	300
AYMT_grafted_with_Arath-6865	SRR17439750-cluster9775	81.602	337	62	0	37	373	421	757	3.11e-74	279
WWQZ_grafted_with_Arath-6865	SRR17439751-cluster9775	95.04	625	31	0	9	633	403	1027	0	983
WWQZ_grafted_with_Arath-6865	SRR17439744-cluster9775	95.024	623	31	0	11	633	392	1014	0	979
WWQZ_grafted_with_Arath-6865	ERR2040320-cluster9775	93.631	628	40	0	6	633	39	666	0	939
WWQZ_grafted_with_Arath-6865	ERR2040321-cluster9775	99.8	500	0	1	135	633	1	500	0	917
WWQZ_grafted_with_Arath-6865	SRR8720026-cluster9775	91.011	623	56	0	9	631	393	1015	0	841
WWQZ_grafted_with_Arath-6865	SRR22574045-cluster9775	90.69	623	58	0	9	631	393	1015	0	830
WWQZ_grafted_with_Arath-6865	CRR290829-cluster9775	90.69	623	58	0	9	631	393	1015	0	830
WWQZ_grafted_with_Arath-6865	SRR17439747-cluster9775	96.465	396	14	0	238	633	1	396	0	654
WWQZ_grafted_with_Arath-6865	SRR17439748-cluster9775	96.212	396	15	0	238	633	1	396	0	649
WWQZ_grafted_with_Arath-6865	SRR17439745-cluster9775	94.444	396	22	0	238	633	1	396	9.7e-174	610
WWQZ_grafted_with_Arath-6865	SRR17439750-cluster9775	96.438	365	13	0	9	373	393	757	1.62e-171	603
WWQZ_grafted_with_Arath-6865	ACY8-cluster9775	91.059	425	38	0	17	441	408	832	3.54e-163	575
WWQZ_grafted_with_Arath-6865	DRR172093-cluster9775	90.137	365	36	0	9	373	393	757	3.69e-133	475
WWQZ_grafted_with_Arath-6865	SRR17439742-cluster9775	96.721	183	6	0	9	191	403	585	5.13e-82	305
WWQZ_grafted_with_Arath-6865	SRR17439749-cluster9775	97.744	133	3	0	9	141	334	466	3.17e-59	230
WWQZ_grafted_with_Arath-6865	SRR17439749-cluster9775	100	41	0	0	208	248	468	508	4.38e-13	76.8
WWQZ_grafted_with_Arath-6865	SRR17439743-cluster9775	94.161	137	7	1	9	145	403	538	1.49e-52	207
FEDW-6865_exonerate_grafted_Arath-6865	SRR17439744-cluster9775	80.945	614	106	8	17	623	398	1007	1.02e-133	477
FEDW-6865_exonerate_grafted_Arath-6865	SRR17439751-cluster9775	80.424	613	111	7	17	623	411	1020	1.03e-128	460
FEDW-6865_exonerate_grafted_Arath-6865	ERR2040321-cluster9775	80.855	491	85	6	139	623	6	493	2.96e-104	379
FEDW-6865_exonerate_grafted_Arath-6865	ACY8-cluster9775	80.569	422	73	7	10	425	401	819	6.55e-86	318
FEDW-6865_exonerate_grafted_Arath-6865	SRR17439750-cluster9775	82.865	356	58	3	17	371	401	754	2.36e-85	316
FEDW-6865_exonerate_grafted_Arath-6865	SRR17439747-cluster9775	80.964	394	68	5	238	626	1	392	5.1e-82	305
FEDW-6865_exonerate_grafted_Arath-6865	SRR17439748-cluster9775	80.879	387	63	8	238	617	1	383	1.1e-78	294
FEDW-6865_exonerate_grafted_Arath-6865	SRR17439745-cluster9775	79.695	394	73	4	238	626	1	392	1.11e-73	278
WWKL-6026	SRR17439743-cluster7129	78.928	541	107	5	49	584	4	542	1e-98	361
WWKL-6026	SRR17439748-cluster7129	79.916	478	89	6	112	584	1	476	1.01e-93	344
WWKL-6026	SRR17439749-cluster7129	82.407	216	33	4	49	260	490	704	2.33e-45	183
WWKL-6026	SRR17439747-cluster7129	82.738	168	24	4	49	212	490	656	1.1e-33	145
SWGX-6026	ERR2040320-cluster7129	100	807	0	0	1	807	226	1032	0	1491
SWGX-6026	SRR17439744-cluster7129	90.335	807	78	0	1	807	220	1026	0	1059
SWGX-6026	SRR17439742-cluster7129	91.599	738	62	0	70	807	1	738	0	1020
SWGX-6026	ACY8-cluster7129	87.485	807	101	0	1	807	187	993	0	931
SWGX-6026	SRR17439743-cluster7129	91.956	547	44	0	261	807	3	549	0	767
SWGX-6026	SRR17439748-cluster7129	91.925	483	39	0	325	807	1	483	0	676
SWGX-6026	SRR17439745-cluster7129	91.983	474	38	0	1	474	229	702	0	665
SWGX-6026	SRR17439749-cluster7129	91.772	474	39	0	1	474	229	702	0	660
SWGX-6026	SRR17439750-cluster7129	92.29	441	34	0	367	807	1	441	1.24e-178	627
SWGX-6026	SRR17439746-cluster7129	90.295	474	46	0	1	474	229	702	5.77e-177	621
SWGX-6026	ERR2040321-cluster7129	90.295	474	46	0	1	474	229	702	5.77e-177	621
AYMT_grafted_with_XVJB-6026	ERR2040320-cluster7129	78.079	812	166	8	1	806	226	1031	2.18e-141	503
AYMT_grafted_with_XVJB-6026	SRR17439744-cluster7129	77.693	789	168	7	22	806	241	1025	4.75e-133	475
AYMT_grafted_with_XVJB-6026	ACY8-cluster7129	77.463	812	171	10	1	806	187	992	4.75e-133	475
AYMT_grafted_with_XVJB-6026	SRR17439742-cluster7129	77.957	744	150	10	70	806	1	737	2.23e-126	453
AYMT_grafted_with_XVJB-6026	SRR17439743-cluster7129	80.074	542	102	5	268	806	10	548	1.06e-109	398
AYMT_grafted_with_XVJB-6026	SRR17439748-cluster7129	80.579	484	90	3	325	806	1	482	2.31e-101	370
AYMT_grafted_with_XVJB-6026	SRR17439749-cluster7129	79.039	458	86	7	22	474	250	702	6.6e-82	305
AYMT_grafted_with_XVJB-6026	SRR17439746-cluster7129	77.991	468	93	7	12	474	240	702	8.59e-76	285
AYMT_grafted_with_XVJB-6026	SRR17439745-cluster7129	77.035	479	100	7	1	474	229	702	3.11e-70	267
FGDU-6026	SRR17439744-cluster7129	79.419	792	158	4	12	800	230	1019	5.93e-157	555
FGDU-6026	SRR17439742-cluster7129	78.718	733	152	3	70	800	1	731	2.19e-136	486
FGDU-6026	SRR17439743-cluster7129	81.516	541	96	3	262	800	4	542	4.82e-123	442
FGDU-6026	SRR17439748-cluster7129	81.59	478	84	3	325	800	1	476	4.92e-108	392
SWGX-5639	ERR2040320-cluster9700	100	888	0	0	1	888	190	1077	0	1640
SWGX-5639	SRR17439750-cluster9700	91.789	889	71	2	1	888	175	1062	0	1236
SWGX-5639	SRR17439745-cluster9700	91.554	888	75	0	1	888	175	1062	0	1225
SWGX-5639	SRR17439748-cluster9700	91.329	888	77	0	1	888	179	1066	0	1214
SWGX-5639	ERR2040321-cluster9700	91.216	888	76	2	1	887	175	1061	0	1206
SWGX-5639	SRR17439749-cluster9700	91.104	888	79	0	1	888	179	1066	0	1203
SWGX-5639	SRR17439742-cluster9700	90.766	888	82	0	1	888	175	1062	0	1186
SWGX-5639	SRR17439751-cluster9700	90.541	888	84	0	1	888	175	1062	0	1175
SWGX-5639	SRR17439746-cluster9700	90.703	882	82	0	6	887	14	895	0	1175
SWGX-5639	SRR17439744-cluster9700	90.326	889	84	2	1	888	175	1062	0	1164
SWGX-5639	ACY8-cluster9700	89.515	887	91	2	1	886	194	1079	0	1122
SWGX-5639	SRR8720026-cluster9700	88.739	888	100	0	1	888	199	1086	0	1086
SWGX-5639	SRR22574045-cluster9700	88.739	888	100	0	1	888	199	1086	0	1086
SWGX-5639	SRR22557471-cluster9700	88.613	887	101	0	1	887	203	1089	0	1079
SWGX-5639	CRR290829-cluster9700	88.514	888	102	0	1	888	199	1086	0	1075
SWGX-5639	DRR172093-cluster9700	88.176	888	105	0	1	888	76	963	0	1059
SWGX-5639	SRR17439743-cluster9700	91.163	645	57	0	244	888	1	645	0	876
SWGX-5639	SRR17439747-cluster9700	92.143	560	44	0	1	560	175	734	0	791
AYMT_grafted_with_WCOR-5639	SRR17439744-cluster9700	78.442	886	180	11	8	887	181	1061	8.41e-161	568
XHKT-5357	SRR17439750-cluster10737	79.126	206	39	4	126	329	219	422	2.96e-32	139
XHKT-5357	SRR17439743-cluster10737	79.126	206	39	4	126	329	231	434	2.96e-32	139
YNUE-5357	SRR8720026-cluster10737	82.029	345	56	6	7	348	121	462	2.78e-77	289
YNUE-5357	SRR22574045-cluster10737	82.029	345	56	6	7	348	121	462	2.78e-77	289
YNUE-5357	SRR17439750-cluster10737	81.503	346	62	2	7	351	100	444	1.29e-75	283
YNUE-5357	SRR17439746-cluster10737	81.503	346	62	2	7	351	104	448	1.29e-75	283
YNUE-5357	DRR172093-cluster10737	82.229	332	53	6	7	335	118	446	4.64e-75	281
YNUE-5357	CRR290829-cluster10737	82.229	332	53	6	7	335	118	446	4.64e-75	281
YNUE-5357	SRR17439747-cluster10737	81.214	346	63	2	7	351	100	444	6.01e-74	278
YNUE-5357	ERR2040321-cluster10737	80.925	346	64	2	7	351	100	444	2.79e-72	272
YNUE-5357	SRR17439742-cluster10737	80.636	346	65	2	7	351	100	444	1.3e-70	267
YNUE-5357	ERR2040320-cluster10737	80.747	348	61	5	7	351	103	447	1.3e-70	267
YNUE-5357	SRR17439748-cluster10737	80.058	346	67	2	7	351	103	447	2.81e-67	255
WWQZ-5357	ERR2040321-cluster10737	100	351	0	0	1	351	94	444	0	649
WWQZ-5357	SRR17439746-cluster10737	96.581	351	12	0	1	351	98	448	1.14e-165	582
WWQZ-5357	SRR17439742-cluster10737	96.581	351	12	0	1	351	94	444	1.14e-165	582
WWQZ-5357	SRR17439747-cluster10737	95.726	351	15	0	1	351	94	444	1.14e-160	566
WWQZ-5357	SRR17439748-cluster10737	95.442	351	16	0	1	351	97	447	5.33e-159	560
WWQZ-5357	SRR17439743-cluster10737	95.442	351	16	0	1	351	106	456	5.33e-159	560
WWQZ-5357	SRR17439750-cluster10737	94.302	351	20	0	1	351	94	444	2.5e-152	538
WWQZ-5357	ERR2040320-cluster10737	90.313	351	34	0	1	351	97	447	5.56e-129	460
WWQZ-5357	SRR22574045-cluster10737	89.368	348	37	0	1	348	115	462	2.6e-122	438
WWQZ-5357	DRR172093-cluster10737	89.337	347	37	0	1	347	112	458	9.37e-122	436
WWQZ-5357	CRR290829-cluster10737	89.337	347	37	0	1	347	112	458	9.37e-122	436
WWQZ-5357	SRR8720026-cluster10737	89.08	348	38	0	1	348	115	462	1.21e-120	433
SWGX-5357	ERR2040320-cluster10737	99.43	351	2	0	1	351	97	447	0	638
SWGX-5357	SRR17439750-cluster10737	92.308	351	27	0	1	351	94	444	1.18e-140	499
SWGX-5357	SRR17439746-cluster10737	92.308	351	27	0	1	351	98	448	1.18e-140	499
SWGX-5357	SRR17439742-cluster10737	91.738	351	29	0	1	351	94	444	2.55e-137	488
SWGX-5357	SRR17439747-cluster10737	91.168	351	31	0	1	351	94	444	5.52e-134	477
SWGX-5357	SRR17439743-cluster10737	91.168	351	31	0	1	351	106	456	5.52e-134	477
SWGX-5357	SRR17439748-cluster10737	90.883	351	32	0	1	351	97	447	2.57e-132	472
SWGX-5357	ERR2040321-cluster10737	90.313	351	34	0	1	351	94	444	5.56e-129	460
SWGX-5357	SRR8720026-cluster10737	90.23	348	34	0	1	348	115	462	2.59e-127	455
SWGX-5357	SRR22574045-cluster10737	89.943	348	35	0	1	348	115	462	1.2e-125	449
SWGX-5357	DRR172093-cluster10737	90.323	341	33	0	1	341	112	452	4.33e-125	448
SWGX-5357	CRR290829-cluster10737	90.323	341	33	0	1	341	112	452	4.33e-125	448
ROLB-6000	SRR17439742-cluster8800	81.086	608	115	0	1	608	184	791	1.64e-136	486
ROLB-6000	ERR2040320-cluster8800	79.77	608	123	0	1	608	223	830	3.6e-123	442
WWQZ-6000	ERR2040321-cluster8800	100	609	0	0	1	609	214	822	0	1125
WWQZ-6000	SRR17439746-cluster8800	96.388	609	22	0	1	609	202	810	0	1003
WWQZ-6000	SRR17439742-cluster8800	95.724	608	26	0	1	608	184	791	0	979
WWQZ-6000	SRR17439750-cluster8800	95.238	609	29	0	1	609	184	792	0	965
WWQZ-6000	ERR2040320-cluster8800	91.776	608	50	0	1	608	223	830	0	846
WWQZ-6000	SRR8720026-cluster8800	89.786	607	62	0	2	608	215	821	0	778
WWQZ-6000	SRR17439745-cluster8800	95.436	482	22	0	1	482	223	704	0	769
WWQZ-6000	SRR22557471-cluster8800	88.633	607	69	0	2	608	224	830	0	739
WWQZ-6000	SRR17439751-cluster8800	95.806	453	19	0	1	453	202	654	0	732
WWQZ-6000	SRR17439747-cluster8800	89.318	440	21	4	170	609	1	414	2.68e-149	529
WWQZ-6000	SRR17439743-cluster8800	95.455	330	15	0	142	471	1	330	9.65e-149	527
WWQZ-6000	SRR17439748-cluster8800	96.853	286	9	0	1	286	28	313	2.74e-134	479
WWQZ-6000	SRR17439744-cluster8800	93.137	306	21	0	1	306	109	414	2.15e-125	449
SWGX-6000	ERR2040320-cluster8800	100	609	0	0	1	609	223	831	0	1125
SWGX-6000	SRR17439742-cluster8800	94.089	609	36	0	1	609	184	792	0	926
SWGX-6000	SRR17439746-cluster8800	92.599	608	45	0	1	608	202	809	0	874
SWGX-6000	SRR17439750-cluster8800	92.105	608	48	0	1	608	184	791	0	857
SWGX-6000	ERR2040321-cluster8800	91.776	608	50	0	1	608	214	821	0	846
SWGX-6000	SRR8720026-cluster8800	90.461	608	58	0	2	609	215	822	0	802
SWGX-6000	SRR22557471-cluster8800	90.132	608	60	0	2	609	224	831	0	791
SWGX-6000	SRR17439745-cluster8800	91.909	482	39	0	1	482	223	704	0	675
SWGX-6000	SRR17439751-cluster8800	92.257	452	35	0	1	452	202	653	0	641
SWGX-6000	SRR17439747-cluster8800	85.877	439	36	10	170	608	1	413	1e-123	444
SWGX-6000	SRR17439743-cluster8800	90.909	330	30	0	142	471	1	330	1e-123	444
SWGX-6000	SRR17439748-cluster8800	93.75	288	18	0	1	288	28	315	2.16e-120	433
SWGX-6000	SRR17439744-cluster8800	91.83	306	25	0	1	306	109	414	1.01e-118	427
GRFT-6363	SRR17439742-cluster6273	72.764	1241	289	37	1	1209	508	1731	2.7e-102	374
GRFT-6363	SRR17439748-cluster6273	72.276	1230	314	22	1	1209	367	1590	2.72e-97	357
GRFT-6363	SRR17439746-cluster6273	76.471	544	124	4	1	542	508	1049	7.78e-78	292
GRFT-6363	SRR17439750-cluster6273	76.287	544	125	4	1	542	265	806	3.62e-76	287
GRFT-6363	SRR17439749-cluster6273	76.493	536	114	10	13	542	520	1049	1.68e-74	281
GRFT-6363	ERR2040320-cluster6273	76.543	405	93	2	358	761	1	404	3.72e-56	220
HLJG-6363	SRR17439742-cluster6273	74.047	1102	245	32	1	1074	643	1731	5.07e-114	412
HLJG-6363	SRR17439745-cluster6273	76.547	307	64	8	772	1074	385	687	2.03e-38	161
HLJG-6363	SRR17439748-cluster6273	75.896	307	66	8	772	1074	1288	1590	4.39e-35	150
OUER-6363	SRR8720026-cluster6273	74.831	592	145	4	1	590	442	1031	1.78e-69	265
OUER-6363	CRR290829-cluster6273	74.831	592	145	4	1	590	442	1031	1.78e-69	265
OUER-6363	DRR172093-cluster6273	74.662	592	146	4	1	590	442	1031	8.29e-68	259
QSKP-6363	SRR17439748-cluster6273	75.096	779	181	8	1	774	316	1086	1.23e-95	351
QSKP-6363	SRR17439745-cluster6273	77.222	180	41	0	595	774	4	183	1.05e-21	106
QSKP-6363	SRR17439742-cluster6273	91.071	56	5	0	1045	1100	1513	1568	8.27e-13	76.8
WWQZ_grafted_with_Orysa-6363	SRR17439748-cluster6273	89.245	1218	123	7	62	1275	377	1590	0	1517
WWQZ_grafted_with_Orysa-6363	SRR17439742-cluster6273	88.743	1217	131	5	62	1275	518	1731	0	1483
WWQZ_grafted_with_Orysa-6363	SRR17439745-cluster6273	94.876	683	35	0	593	1275	5	687	0	1068
WWQZ_grafted_with_Orysa-6363	ERR2040320-cluster6273	91.727	411	34	0	409	819	1	411	9.42e-162	571
WWQZ_grafted_with_Orysa-6363	ACY8-cluster6273	79.817	654	121	10	85	733	10	657	4.57e-130	466
WWQZ_grafted_with_Orysa-6363	SRR17439750-cluster6273	81.495	535	95	4	62	594	275	807	3.58e-121	436
WWQZ_grafted_with_Orysa-6363	SRR17439746-cluster6273	81.378	537	92	7	62	594	518	1050	1.67e-119	431
WWQZ_grafted_with_Orysa-6363	SRR17439749-cluster6273	80.261	537	98	7	62	594	518	1050	1.69e-109	398
AYMT_grafted_with_Orysa-6363	SRR8720026-cluster6273	73.321	536	133	9	64	594	505	1035	1.15e-46	189
AYMT_grafted_with_Orysa-6363	CRR290829-cluster6273	73.321	536	133	9	64	594	505	1035	1.15e-46	189
AYMT_grafted_with_Orysa-6363	DRR172093-cluster6273	73.034	534	138	6	64	594	505	1035	5.35e-45	183
SWGX_grafted_with_Orysa-6363	SRR17439748-cluster6273	83.263	1189	175	15	62	1235	377	1556	0	1077
SWGX_grafted_with_Orysa-6363	SRR17439742-cluster6273	82.982	1187	182	12	62	1235	518	1697	0	1061
SWGX_grafted_with_Orysa-6363	ERR2040320-cluster6273	97.585	414	1	2	409	816	1	411	0	702
SWGX_grafted_with_Orysa-6363	SRR17439745-cluster6273	84.699	647	84	8	598	1232	7	650	0	638
SWGX_grafted_with_Orysa-6363	ACY8-cluster6273	80.061	657	111	12	85	730	10	657	9.78e-132	472
SWGX_grafted_with_Orysa-6363	SRR17439750-cluster6273	80.891	539	98	5	62	597	275	811	3.59e-116	420
SWGX_grafted_with_Orysa-6363	SRR17439746-cluster6273	80.776	541	95	8	62	597	518	1054	1.67e-114	414
SWGX_grafted_with_Orysa-6363	SRR17439749-cluster6273	79.633	545	101	9	62	601	518	1057	4.71e-105	383
SWGX_grafted_with_Orysa-6363	SRR8720026-cluster6273	77.196	535	114	7	64	594	505	1035	1.05e-81	305
SWGX_grafted_with_Orysa-6363	CRR290829-cluster6273	77.196	535	114	7	64	594	505	1035	1.05e-81	305
SWGX_grafted_with_Orysa-6363	DRR172093-cluster6273	76.923	533	119	4	64	594	505	1035	4.88e-80	300
EDHN-5894	ERR2040320-cluster6094	83.333	318	51	2	25	341	343	659	2.15e-78	292
EDHN-5894	SRR17439750-cluster6094	80.878	319	61	0	25	343	349	667	3.64e-66	252
EDHN-5894	ERR2040321-cluster6094	80.938	320	59	2	25	343	352	670	3.64e-66	252
EDHN-5894	SRR17439746-cluster6094	80.625	320	60	2	25	343	340	658	1.69e-64	246
EDHN-5894	SRR17439745-cluster6094	79.937	319	64	0	25	343	352	670	3.67e-61	235
EDHN-5894	SRR17439749-cluster6094	93.59	78	5	0	25	102	352	429	1.39e-25	117
EDHN-5894	SRR17439744-cluster6094	89.412	85	9	0	18	102	312	396	8.34e-23	108
FGDU-5894	ERR2040320-cluster6094	84.682	346	51	2	1	345	325	669	5.73e-94	344
FGDU-5894	SRR17439747-cluster6094	83.206	262	44	0	19	280	352	613	7.74e-63	241
WWQZ-5894	ERR2040321-cluster6094	100	345	0	0	1	345	334	678	0	638
WWQZ-5894	SRR17439746-cluster6094	98.261	345	6	0	1	345	322	666	2.38e-172	604
WWQZ-5894	SRR17439745-cluster6094	97.681	345	8	0	1	345	334	678	5.15e-169	593
WWQZ-5894	SRR17439750-cluster6094	98.193	332	6	0	14	345	344	675	4.01e-165	580
WWQZ-5894	ERR2040320-cluster6094	93.043	345	24	0	1	345	325	669	2.48e-142	505
WWQZ-5894	SRR17439747-cluster6094	96.429	280	10	0	1	280	334	613	1.52e-129	462
WWQZ-5894	SRR17439751-cluster6094	92.857	294	12	3	52	345	1	285	3.33e-116	418
WWQZ-5894	SRR8720026-cluster6094	90.847	295	25	2	52	345	1	294	5.61e-109	394
WWQZ-5894	DRR172093-cluster6094	90.698	258	22	2	89	345	38	294	2.06e-93	342
WWQZ-5894	CRR290829-cluster6094	91.165	249	20	2	89	336	38	285	9.59e-92	337
WWQZ-5894	SRR17439749-cluster6094	98.947	95	1	0	1	95	334	428	1.03e-41	171
WWQZ-5894	SRR17439744-cluster6094	95.789	95	4	0	1	95	301	395	1.04e-36	154
Arath-5335	SRR17439746-cluster8580	74.288	1264	304	21	58	1310	58	1311	1.71e-144	514
Arath-5335	SRR22574045-cluster8580	74.355	1162	284	12	56	1210	56	1210	4.83e-135	483
Arath-5335	SRR8720026-cluster8580	74.118	1105	273	11	213	1310	30	1128	2.28e-123	444
Arath-5335	SRR22557471-cluster8580	75	388	91	5	29	413	29	413	3.3e-42	174
INQX-5335	SRR22574045-cluster8580	77.352	1095	228	14	1	1085	1	1085	1.3e-179	630
INQX-5335	SRR17439746-cluster8580	76.422	1090	247	10	1	1085	1	1085	1.33e-164	580
INQX-5335	SRR8720026-cluster8580	78.375	911	179	12	184	1085	1	902	6.2e-163	575
INQX-5335	SRR22557471-cluster8580	76.202	416	93	6	1	413	1	413	1.56e-54	215
WBIB-5335	SRR22574045-cluster8580	72.285	1234	320	16	1	1217	1	1229	1.81e-99	364
WBIB-5335	SRR8720026-cluster8580	72.762	1050	266	14	184	1217	1	1046	3.94e-91	337
WBIB-5335	SRR22557471-cluster8580	78.909	275	58	0	136	410	136	410	4.2e-46	187
ZINQ-5335	ERR2040320-cluster8580	81.176	170	31	1	707	876	81	249	9.97e-31	135
WWQZ_grafted_with_Ambtr-5335	ERR2040321-cluster8580	99.853	1356	2	0	1	1356	1	1356	0	2494
WWQZ_grafted_with_Ambtr-5335	SRR17439748-cluster8580	96.239	1356	51	0	1	1356	1	1356	0	2222
WWQZ_grafted_with_Ambtr-5335	SRR17439745-cluster8580	96.165	1356	52	0	1	1356	1	1356	0	2217
WWQZ_grafted_with_Ambtr-5335	SRR17439746-cluster8580	95.8	1357	55	2	1	1356	1	1356	0	2189
WWQZ_grafted_with_Ambtr-5335	SRR17439743-cluster8580	96.164	1173	45	0	184	1356	1	1173	0	1917
WWQZ_grafted_with_Ambtr-5335	SRR22574045-cluster8580	90.32	1343	124	4	1	1342	1	1338	0	1755
WWQZ_grafted_with_Ambtr-5335	ACY8-cluster8580	88.717	1356	153	0	1	1356	1	1356	0	1657
WWQZ_grafted_with_Ambtr-5335	SRR8720026-cluster8580	90.46	1174	110	2	184	1356	1	1173	0	1546
WWQZ_grafted_with_Ambtr-5335	SRR17439750-cluster8580	96.701	788	26	0	1	788	1	788	0	1312
WWQZ_grafted_with_Ambtr-5335	SRR17439749-cluster8580	96.701	788	26	0	1	788	1	788	0	1312
WWQZ_grafted_with_Ambtr-5335	ERR2040320-cluster8580	91.353	717	62	0	640	1356	1	717	0	981
WWQZ_grafted_with_Ambtr-5335	CRR290829-cluster8580	90.217	736	70	2	1	735	1	735	0	959
WWQZ_grafted_with_Ambtr-5335	DRR172093-cluster8580	90.095	737	71	2	1	736	1	736	0	955
UAXP-5335	SRR22574045-cluster8580	76.669	1183	264	11	2	1178	2	1178	0	645
UAXP-5335	ACY8-cluster8580	74.926	1352	321	16	2	1344	2	1344	3.55e-171	603
UAXP-5335	SRR8720026-cluster8580	76.423	1107	249	11	206	1306	23	1123	9.94e-167	588
FEDW_grafted_with_ZINQ-5335	ERR2040320-cluster8580	78.871	691	138	6	670	1356	31	717	2.26e-128	460
FGDU_grafted_with_Ambtr-5335	ERR2040321-cluster8580	81.493	1340	244	4	1	1338	1	1338	0	1098
FGDU_grafted_with_Ambtr-5335	SRR17439745-cluster8580	81.222	1358	251	4	1	1356	1	1356	0	1092
FGDU_grafted_with_Ambtr-5335	SRR17439748-cluster8580	81.269	1340	247	4	1	1338	1	1338	0	1081
FGDU_grafted_with_Ambtr-5335	SRR17439746-cluster8580	80.91	1341	250	6	1	1338	1	1338	0	1053
FGDU_grafted_with_Ambtr-5335	SRR17439743-cluster8580	81.747	1156	209	2	184	1338	1	1155	0	965
FGDU_grafted_with_Ambtr-5335	SRR17439749-cluster8580	81.439	792	143	4	1	790	1	790	0	645
FGDU_grafted_with_Ambtr-5335	SRR17439750-cluster8580	81.313	792	144	4	1	790	1	790	0	640
AJJE_grafted_with_Ambtr-5335	ACY8-cluster8580	76.252	1238	258	25	1	1211	1	1229	7.48e-178	625
AJJE_grafted_with_Ambtr-5335	ERR2040320-cluster8580	77.578	669	145	5	622	1288	1	666	4.93e-110	399
BZDF_grafted_with_Ambtr-5335	ERR2040320-cluster8580	77.152	639	135	9	655	1285	31	666	2.32e-98	361
Arath-6496	SRR17439745-cluster3221	81.567	689	123	4	1	687	14	700	2.32e-160	566
Arath-6496	SRR17439751-cluster3221	81.341	686	124	4	1	684	1	684	5.02e-157	555
Arath-6496	SRR17439748-cluster3221	81.195	686	125	4	1	684	1	684	2.34e-155	549
Arath-6496	SRR17439749-cluster3221	81.05	686	126	4	1	684	1	684	1.09e-153	544
Arath-6496	ERR2040321-cluster3221	81.05	686	126	4	1	684	1	684	1.09e-153	544
Arath-6496	SRR17439743-cluster3221	80.904	686	127	4	1	684	1	684	5.06e-152	538
Arath-6496	SRR17439746-cluster3221	80.612	686	129	4	1	684	14	697	1.09e-148	527
Arath-6496	SRR17439742-cluster3221	80.612	686	129	4	1	684	1	684	1.09e-148	527
Arath-6496	SRR17439744-cluster3221	80.321	686	131	4	1	684	14	697	2.37e-145	516
Arath-6496	ERR2040320-cluster3221	79.942	688	136	2	1	687	10	696	5.13e-142	505
[truncated: 2,865 more rows]

## Sheet: Overlapping_loci_353
4471
4527
4744
4802
4848
4893
4932
4942
4951
4954
4989
5018
5032
5034
5090
5116
5123
5163
5177
5188
5200
5206
5220
5257
5260
5296
5299
5318
5328
5335
5339
5343
5347
5355
5357
5422
5430
5434
5454
5464
5477
5502
5513
5551
5554
5594
5596
5599
5614
5620
5639
5656
5703
5721
5733
5744
5770
5772
5791
5815
5816
5821
5841
5843
5849
5857
5858
5859
5865
5866
5894
5910
5913
5919
5936
5940
5942
5950
5960
5974
5977
5980
6000
6004
6026
6034
6038
6050
6072
6098
6139
6150
6175
6176
6198
6216
6226
6227
6274
6284
6295
6298
6318
6320
6363
6373
6376
6379
6383
6384
6387
6398
6401
6404
6405
6407
6432
6450
6458
6459
6460
6462
6487
6488
6492
6494
6496
6526
6533
6538
6540
6544
6552
6563
6565
6570
6572
6601
6636
6639
6649
6652
6667
6685
6717
6779
6780
6782
6792
6797
6864
6865
6875
6882
6909
6924
6979
6992
6995
7013
7021
7029
7067
7128
7135
7136
7273
7279
7361
7572
7577
7602
7628
5273
6507
6679

## Sheet: blast_results_Melastomate_set
qseqid	sseqid	pident	length	mismatch	gapopen	qstart	qend	sstart	send	evalue	bitscore
AJFN-4471	SRR22557471-cluster10275	80.216	556	106	4	152	705	221	774	9.25e-115	414
AJFN-4471	SRR8720026-cluster10275	79.82	555	110	2	152	705	584	1137	2e-111	403
AJFN-4471	DRR172093-cluster10275	79.64	555	111	2	152	705	584	1137	9.32e-110	398
AJFN-4471	CRR290829-cluster10275	79.64	555	111	2	152	705	575	1128	9.32e-110	398
AJFN-4471	SRR22574045-cluster10275	79.459	555	112	2	152	705	575	1128	4.34e-108	392
CCID-4471	SRR17439742-cluster10275	77.647	680	146	5	152	828	575	1251	5.02e-113	409
CCID-4471	SRR17439747-cluster10275	77.32	679	150	3	152	828	575	1251	1.09e-109	398
CCID-4471	ERR2040321-cluster10275	77.32	679	150	4	152	828	584	1260	1.09e-109	398
CCID-4471	DRR172093-cluster10275	77.172	679	145	9	154	827	586	1259	2.35e-106	387
CCID-4471	SRR17439746-cluster10275	77.778	621	136	2	209	828	14	633	1.09e-104	381
CCID-4471	SRR17439743-cluster10275	77.778	621	136	2	209	828	14	633	1.09e-104	381
CCID-4471	SRR22574045-cluster10275	76.878	679	149	7	154	828	577	1251	1.42e-103	377
CCID-4471	SRR22557471-cluster10275	76.844	678	149	7	154	827	223	896	5.09e-103	375
CCID-4471	SRR8720026-cluster10275	76.73	679	150	7	154	828	586	1260	6.58e-102	372
CCID-4471	CRR290829-cluster10275	76.73	679	150	7	154	828	577	1251	6.58e-102	372
CCID-4471	SRR17439745-cluster10275	77.295	621	139	2	209	828	14	633	1.1e-99	364
CCID-4471	SRR17439751-cluster10275	77.699	565	120	6	152	713	344	905	1.86e-92	340
CCID-4471	SRR17439749-cluster10275	78.795	448	91	3	152	597	575	1020	1.13e-79	298
CCID-4471	SRR17439744-cluster10275	79.481	385	75	3	152	534	584	966	2.47e-71	270
IDAU-4471	SRR17439747-cluster10275	80.383	678	129	4	152	827	575	1250	3.72e-144	512
IDAU-4471	SRR17439742-cluster10275	80.383	678	129	4	152	827	575	1250	3.72e-144	512
IDAU-4471	SRR17439743-cluster10275	81.129	620	115	2	209	827	14	632	3.74e-139	496
IDAU-4471	SRR17439746-cluster10275	80.968	620	116	2	209	827	14	632	1.74e-137	490
IDAU-4471	SRR17439745-cluster10275	80.757	608	115	2	209	815	14	620	1.75e-132	473
IDAU-4471	SRR17439751-cluster10275	80.901	555	104	2	152	705	344	897	2.3e-121	436
IDAU-4471	SRR17439749-cluster10275	82.276	457	77	4	152	606	575	1029	5.05e-108	392
IDAU-4471	SRR17439744-cluster10275	83.29	383	60	4	152	532	584	964	3.08e-95	350
NHUA-4471	SRR17439744-cluster10275	84.615	221	31	1	152	372	584	801	2.37e-55	217
NHUA-4471	SRR17439742-cluster10275	84.163	221	32	1	152	372	575	792	1.1e-53	211
NHUA-4471	SRR17439751-cluster10275	83.784	222	31	3	152	372	344	561	5.14e-52	206
NHUA-4471	SRR17439747-cluster10275	83.71	221	33	1	152	372	575	792	5.14e-52	206
NHUA-4471	SRR17439749-cluster10275	83.258	221	34	1	152	372	575	792	2.39e-50	200
NHUA-4471	SRR17439746-cluster10275	87.195	164	18	1	209	372	14	174	2.41e-45	183
NHUA-4471	SRR17439745-cluster10275	87.195	164	18	1	209	372	14	174	2.41e-45	183
NHUA-4471	SRR17439743-cluster10275	86.585	164	19	1	209	372	14	174	1.12e-43	178
NHUA-4471	ACY8-cluster10275	84.615	156	21	1	217	372	1	153	6.79e-36	152
QUTB-4471	ACY8-cluster10275	79.119	613	124	4	31	641	1	611	1.78e-116	420
TJLC-4471	SRR17439742-cluster10275	81.778	675	120	1	1	672	577	1251	2.93e-159	562
TJLC-4471	SRR17439747-cluster10275	81.886	668	118	1	8	672	584	1251	1.05e-158	560
TJLC-4471	SRR17439743-cluster10275	82.229	619	107	1	57	672	15	633	8.27e-150	531
TJLC-4471	SRR17439746-cluster10275	82.097	620	106	3	57	672	15	633	3.85e-148	525
TJLC-4471	SRR17439745-cluster10275	81.099	619	114	1	57	672	15	633	3.9e-138	492
TJLC-4471	ACY8-cluster10275	81.107	614	107	7	64	671	1	611	2.35e-135	483
TJLC-4471	SRR17439751-cluster10275	81.818	561	97	3	1	557	346	905	2.36e-130	466
TJLC-4471	SRR17439749-cluster10275	82.314	458	78	1	1	455	577	1034	1.13e-108	394
TJLC-4471	SRR17439744-cluster10275	83.333	378	60	1	1	375	586	963	3.21e-94	346
WWQZ-4471	ERR2040321-cluster10275	100	945	0	0	1	945	316	1260	0	1746
WWQZ-4471	SRR17439747-cluster10275	97.037	945	28	0	1	945	307	1251	0	1591
WWQZ-4471	SRR17439742-cluster10275	96.614	945	32	0	1	945	307	1251	0	1568
WWQZ-4471	SRR17439751-cluster10275	95.798	833	35	0	1	833	76	908	0	1345
WWQZ-4471	CRR290829-cluster10275	91.649	946	77	2	1	945	307	1251	0	1308
WWQZ-4471	SRR22574045-cluster10275	91.438	946	79	2	1	945	307	1251	0	1297
WWQZ-4471	SRR8720026-cluster10275	91.332	946	80	2	1	945	316	1260	0	1291
WWQZ-4471	DRR172093-cluster10275	91.323	945	80	2	1	944	316	1259	0	1290
WWQZ-4471	SRR22557471-cluster10275	91.203	898	75	4	49	944	1	896	0	1218
WWQZ-4471	SRR17439749-cluster10275	95.498	733	33	0	1	733	307	1039	0	1171
WWQZ-4471	SRR17439746-cluster10275	97.258	620	17	0	326	945	14	633	0	1051
WWQZ-4471	SRR17439743-cluster10275	97.258	620	17	0	326	945	14	633	0	1051
WWQZ-4471	SRR17439745-cluster10275	96.613	620	21	0	326	945	14	633	0	1029
WWQZ-4471	SRR17439744-cluster10275	94.624	651	35	0	1	651	316	966	0	1009
WWQZ-4471	ACY8-cluster10275	91.817	611	50	0	334	944	1	611	0	852
WWQZ-4471	SRR17439750-cluster10275	95.309	405	19	0	541	945	49	453	0	643
WWQZ-4471	SRR17439750-cluster10275	100	52	0	0	467	518	1	52	5.08e-19	97.1
WWQZ-4471	ERR2040320-cluster10275	95.359	237	11	0	709	945	1	237	1.62e-103	377
XFJG-4471	SRR17439742-cluster10275	75.04	625	148	8	199	819	631	1251	3.14e-75	283
XFJG-4471	SRR17439747-cluster10275	74.88	625	149	8	199	819	631	1251	1.46e-73	278
XFJG-4471	SRR17439743-cluster10275	74.759	622	149	8	202	819	16	633	6.79e-72	272
XFJG-4471	SRR17439746-cluster10275	74.598	622	150	8	202	819	16	633	3.16e-70	267
XFJG-4471	SRR17439745-cluster10275	74.519	624	147	10	202	819	16	633	1.47e-68	261
XFJG-4471	ERR2040321-cluster10275	74.441	626	150	10	199	819	640	1260	1.47e-68	261
XFJG-4471	SRR22557471-cluster10275	74.204	628	150	11	197	818	275	896	8.85e-66	252
XFJG-4471	SRR8720026-cluster10275	74.045	628	153	9	197	819	638	1260	1.14e-64	248
XFJG-4471	SRR22574045-cluster10275	73.885	628	154	9	197	819	629	1251	5.33e-63	243
XFJG-4471	DRR172093-cluster10275	73.844	627	154	9	197	818	638	1259	1.92e-62	241
XFJG-4471	CRR290829-cluster10275	74.35	577	138	9	197	768	629	1200	2.48e-61	237
XFJG-4471	SRR17439751-cluster10275	75.264	473	111	6	199	668	400	869	2.5e-56	220
XFJG-4471	SRR17439744-cluster10275	80.144	277	53	2	199	474	640	915	6.99e-52	206
XFJG-4471	SRR17439749-cluster10275	79.783	277	54	2	199	474	631	906	3.25e-50	200
WWQZ-4744	ERR2040321-cluster7742	100	294	0	0	1	294	610	903	4.43e-154	544
WWQZ-4744	SRR17439745-cluster7742	99.32	294	2	0	1	294	610	903	9.58e-151	532
WWQZ-4744	SRR17439746-cluster7742	98.98	294	3	0	1	294	610	903	4.46e-149	527
WWQZ-4744	SRR17439748-cluster7742	98.639	294	4	0	1	294	610	903	2.07e-147	521
WWQZ-4744	SRR17439747-cluster7742	97.959	294	6	0	1	294	257	550	4.49e-144	510
WWQZ-4744	SRR17439750-cluster7742	97.619	294	7	0	1	294	610	903	2.09e-142	505
WWQZ-4744	SRR17439742-cluster7742	97.611	293	7	0	1	293	610	902	7.51e-142	503
WWQZ-4744	SRR17439749-cluster7742	97.279	294	8	0	1	294	610	903	9.72e-141	499
WWQZ-4744	SRR17439744-cluster7742	95.918	294	12	0	1	294	46	339	4.55e-134	477
WWQZ-4744	SRR8720026-cluster7742	89.116	294	32	0	1	294	610	903	1.03e-100	366
WWQZ-4744	DRR172093-cluster7742	89.116	294	32	0	1	294	466	759	1.03e-100	366
WWQZ-4744	CRR290829-cluster7742	89.116	294	32	0	1	294	610	903	1.03e-100	366
WWQZ-4744	SRR22574045-cluster7742	88.776	294	33	0	1	294	610	903	4.78e-99	361
WWQZ-4744	SRR17439751-cluster7742	97.222	180	5	0	115	294	2	181	2.27e-82	305
WWQZ-4744	ERR2040320-cluster7742	93.252	163	11	0	132	294	3	165	6.5e-63	241
HQRJ-4802	CRR290829-cluster4111	80.354	509	98	2	280	788	1	507	8.05e-106	385
WWQZ-4802	ERR2040321-cluster4111	99.102	891	8	0	1	891	211	1101	0	1602
WWQZ-4802	SRR17439747-cluster4111	96.184	891	34	0	1	891	217	1107	0	1458
WWQZ-4802	SRR17439742-cluster4111	97.255	510	14	0	382	891	1	510	0	865
WWQZ-4802	SRR17439746-cluster4111	97.2	500	13	1	1	499	217	716	0	845
WWQZ-4802	SRR17439751-cluster4111	96.2	500	18	1	1	499	217	716	0	817
WWQZ-4802	ERR2040320-cluster4111	93.714	525	33	0	1	525	118	642	0	787
WWQZ-4802	CRR290829-cluster4111	93.333	510	34	0	382	891	1	510	0	754
WWQZ-4802	SRR8720026-cluster4111	92.668	491	36	0	1	491	214	704	0	708
WWQZ-4802	SRR22574045-cluster4111	92.2	500	39	0	1	500	214	713	0	708
WWQZ-4802	DRR172093-cluster4111	92.057	491	39	0	1	491	214	704	0	691
WWQZ-4802	SRR22557471-cluster4111	89.366	489	51	1	4	491	215	703	1.07e-174	614
WWQZ-4802	SRR17439743-cluster4111	95.265	359	8	1	295	653	1	350	1.41e-158	560
AYMT_GW_LDEL-4848	SRR17439742-cluster8164	74.779	1019	231	22	271	1279	514	1516	1.67e-120	435
AYMT_GW_LDEL-4848	SRR17439746-cluster8164	74.391	1027	239	22	262	1279	502	1513	1.68e-115	418
AYMT_GW_LDEL-4848	SRR17439751-cluster8164	74.197	1027	241	22	262	1279	496	1507	3.64e-112	407
AYMT_GW_LDEL-4848	SRR17439748-cluster8164	74.197	1027	241	22	262	1279	490	1501	3.64e-112	407
AYMT_GW_LDEL-4848	SRR17439743-cluster8164	73.905	1027	244	22	262	1279	505	1516	3.67e-107	390
AYMT_GW_LDEL-4848	ERR2040321-cluster8164	73.926	1024	243	20	262	1276	484	1492	3.67e-107	390
AYMT_GW_LDEL-4848	ERR2040320-cluster8164	75	892	199	22	397	1279	1	877	3.67e-107	390
AYMT_GW_LDEL-4848	SRR17439747-cluster8164	73.72	1035	250	20	252	1279	497	1516	1.71e-105	385
AYMT_GW_LDEL-4848	SRR17439745-cluster8164	73.851	914	219	19	373	1279	20	920	8.05e-94	346
FEDW_GW_LDEL-4848	ACY8-cluster8164	73.9	659	156	15	262	912	478	1128	6.46e-65	250
FGDU-4848	SRR17439744-cluster8164	74.987	1955	443	41	1	1935	382	2310	0	859
LDEL-4848	ACY8-cluster8164	72.437	1034	247	32	262	1279	478	1489	8.23e-79	296
SWGX_GW_LDEL_EG_Ambtr-4848	SRR17439748-cluster8164	93.765	1267	73	4	7	1267	235	1501	0	1899
SWGX_GW_LDEL_EG_Ambtr-4848	SRR17439742-cluster8164	93.37	1267	78	4	7	1267	250	1516	0	1871
SWGX_GW_LDEL_EG_Ambtr-4848	SRR17439751-cluster8164	93.291	1267	79	4	7	1267	241	1507	0	1866
SWGX_GW_LDEL_EG_Ambtr-4848	SRR17439749-cluster8164	93.291	1267	79	4	7	1267	249	1515	0	1866
SWGX_GW_LDEL_EG_Ambtr-4848	SRR17439746-cluster8164	93.291	1267	79	4	7	1267	247	1513	0	1866
SWGX_GW_LDEL_EG_Ambtr-4848	SRR17439743-cluster8164	93.212	1267	80	4	7	1267	250	1516	0	1860
SWGX_GW_LDEL_EG_Ambtr-4848	ERR2040321-cluster8164	93.196	1264	80	4	7	1264	229	1492	0	1855
SWGX_GW_LDEL_EG_Ambtr-4848	SRR17439747-cluster8164	92.739	1267	86	4	7	1267	250	1516	0	1827
SWGX_GW_LDEL_EG_Ambtr-4848	SRR17439750-cluster8164	92.314	1275	92	3	7	1275	226	1500	0	1808
SWGX_GW_LDEL_EG_Ambtr-4848	SRR17439744-cluster8164	92.197	1256	92	4	18	1267	234	1489	0	1773
SWGX_GW_LDEL_EG_Ambtr-4848	ACY8-cluster8164	91.318	1267	101	7	7	1267	226	1489	0	1724
SWGX_GW_LDEL_EG_Ambtr-4848	SRR8720026-cluster8164	90.529	1267	111	5	7	1267	250	1513	0	1668
SWGX_GW_LDEL_EG_Ambtr-4848	SRR22574045-cluster8164	90.292	1267	114	5	7	1267	217	1480	0	1652
SWGX_GW_LDEL_EG_Ambtr-4848	DRR172093-cluster8164	90.134	1267	116	5	7	1267	241	1504	0	1640
SWGX_GW_LDEL_EG_Ambtr-4848	CRR290829-cluster8164	90.134	1267	116	5	7	1267	235	1498	0	1640
SWGX_GW_LDEL_EG_Ambtr-4848	ERR2040320-cluster8164	99.544	877	4	0	391	1267	1	877	0	1598
SWGX_GW_LDEL_EG_Ambtr-4848	SRR22557471-cluster8164	89.029	1267	130	5	7	1267	235	1498	0	1563
SWGX_GW_LDEL_EG_Ambtr-4848	SRR17439745-cluster8164	93.268	921	60	2	348	1267	1	920	0	1356
Tibouchina_hit-4848	SRR8720026-cluster8164	97.315	149	4	0	1	149	856	1004	4.1e-67	254
Tibouchina_hit-4848	SRR22557471-cluster8164	97.315	149	4	0	1	149	841	989	4.1e-67	254
Tibouchina_hit-4848	DRR172093-cluster8164	95.973	149	6	0	1	149	847	995	8.88e-64	243
Tibouchina_hit-4848	SRR22574045-cluster8164	95.302	149	7	0	1	149	823	971	4.13e-62	237
Tibouchina_hit-4848	SRR17439750-cluster8164	94.631	149	8	0	1	149	835	983	1.92e-60	231
Tibouchina_hit-4848	CRR290829-cluster8164	94.631	149	8	0	1	149	841	989	1.92e-60	231
Tibouchina_hit-4848	SRR17439744-cluster8164	93.96	149	9	0	1	149	832	980	8.94e-59	226
Tibouchina_hit-4848	ACY8-cluster8164	93.96	149	9	0	1	149	832	980	8.94e-59	226
Tibouchina_hit-4848	SRR17439748-cluster8164	93.289	149	10	0	1	149	844	992	4.16e-57	220
Tibouchina_hit-4848	SRR17439742-cluster8164	93.289	149	10	0	1	149	859	1007	4.16e-57	220
Tibouchina_hit-4848	ERR2040321-cluster8164	93.289	149	10	0	1	149	838	986	4.16e-57	220
Tibouchina_hit-4848	SRR17439746-cluster8164	92.617	149	11	0	1	149	856	1004	1.94e-55	215
Tibouchina_hit-4848	SRR17439743-cluster8164	94.891	137	7	0	13	149	871	1007	1.94e-55	215
Tibouchina_hit-4848	SRR17439751-cluster8164	91.946	149	12	0	1	149	850	998	9.01e-54	209
Tibouchina_hit-4848	SRR17439745-cluster8164	91.946	149	12	0	1	149	263	411	9.01e-54	209
Tibouchina_hit-4848	SRR17439749-cluster8164	91.275	149	13	0	1	149	858	1006	4.19e-52	204
Tibouchina_hit-4848	SRR17439747-cluster8164	91.275	149	13	0	1	149	859	1007	4.19e-52	204
scaffold_SWGX_2017961_Tetrazygia_bicolor-4848	SRR17439748-cluster8164	93.121	1410	82	4	4	1404	88	1491	0	2052
scaffold_SWGX_2017961_Tetrazygia_bicolor-4848	SRR17439742-cluster8164	92.913	1411	85	4	6	1407	105	1509	0	2037
scaffold_SWGX_2017961_Tetrazygia_bicolor-4848	SRR17439743-cluster8164	92.629	1411	89	4	6	1407	105	1509	0	2015
scaffold_SWGX_2017961_Tetrazygia_bicolor-4848	ERR2040321-cluster8164	92.553	1410	90	4	6	1406	84	1487	0	2008
scaffold_SWGX_2017961_Tetrazygia_bicolor-4848	SRR17439751-cluster8164	92.488	1411	91	5	6	1407	96	1500	0	2004
scaffold_SWGX_2017961_Tetrazygia_bicolor-4848	SRR17439749-cluster8164	92.488	1411	91	4	6	1407	104	1508	0	2004
scaffold_SWGX_2017961_Tetrazygia_bicolor-4848	SRR17439746-cluster8164	92.357	1413	90	4	4	1407	103	1506	0	1995
scaffold_SWGX_2017961_Tetrazygia_bicolor-4848	SRR17439747-cluster8164	91.997	1412	96	8	6	1407	105	1509	0	1965
scaffold_SWGX_2017961_Tetrazygia_bicolor-4848	SRR17439750-cluster8164	91.779	1411	101	4	6	1407	81	1485	0	1949
scaffold_SWGX_2017961_Tetrazygia_bicolor-4848	SRR17439744-cluster8164	91.031	1416	109	6	1	1407	76	1482	0	1895
scaffold_SWGX_2017961_Tetrazygia_bicolor-4848	ACY8-cluster8164	91.032	1405	108	7	11	1406	86	1481	0	1881
scaffold_SWGX_2017961_Tetrazygia_bicolor-4848	SRR8720026-cluster8164	90.064	1409	122	5	7	1406	106	1505	0	1810
scaffold_SWGX_2017961_Tetrazygia_bicolor-4848	SRR22574045-cluster8164	89.851	1409	125	5	7	1406	73	1472	0	1794
scaffold_SWGX_2017961_Tetrazygia_bicolor-4848	DRR172093-cluster8164	89.709	1409	127	5	7	1406	97	1496	0	1783
scaffold_SWGX_2017961_Tetrazygia_bicolor-4848	CRR290829-cluster8164	89.567	1409	129	8	7	1406	91	1490	0	1772
scaffold_SWGX_2017961_Tetrazygia_bicolor-4848	SRR22557471-cluster8164	88.715	1409	141	7	7	1406	91	1490	0	1705
scaffold_SWGX_2017961_Tetrazygia_bicolor-4848	ERR2040320-cluster8164	99.54	870	4	0	538	1407	1	870	0	1585
scaffold_SWGX_2017961_Tetrazygia_bicolor-4848	SRR17439745-cluster8164	93.326	914	59	2	495	1407	1	913	0	1349
scaffold_SWGX_2068227_Tetrazygia_bicolor-4848	ERR2040320-cluster8164	99.31	870	6	0	1	870	808	1677	0	1574
scaffold_SWGX_2068227_Tetrazygia_bicolor-4848	SRR17439748-cluster8164	89.85	936	95	0	1	936	1432	2367	0	1203
scaffold_SWGX_2068227_Tetrazygia_bicolor-4848	SRR17439746-cluster8164	89.744	936	96	0	1	936	1444	2379	0	1197
scaffold_SWGX_2068227_Tetrazygia_bicolor-4848	SRR17439743-cluster8164	89.637	936	97	0	1	936	1447	2382	0	1192
scaffold_SWGX_2068227_Tetrazygia_bicolor-4848	SRR17439749-cluster8164	89.423	936	99	0	1	936	1446	2381	0	1181
scaffold_SWGX_2068227_Tetrazygia_bicolor-4848	SRR17439751-cluster8164	89.316	936	100	0	1	936	1438	2373	0	1175
scaffold_SWGX_2068227_Tetrazygia_bicolor-4848	SRR17439745-cluster8164	89.103	936	102	0	1	936	851	1786	0	1164
scaffold_SWGX_2068227_Tetrazygia_bicolor-4848	SRR17439747-cluster8164	88.996	936	103	0	1	936	1447	2382	0	1158
scaffold_SWGX_2068227_Tetrazygia_bicolor-4848	SRR17439742-cluster8164	88.675	936	106	0	1	936	1447	2382	0	1142
scaffold_SWGX_2068227_Tetrazygia_bicolor-4848	ERR2040321-cluster8164	88.248	936	110	0	1	936	1426	2361	0	1120
scaffold_SWGX_2068227_Tetrazygia_bicolor-4848	SRR17439750-cluster8164	87.273	935	119	0	1	935	1423	2357	0	1068
scaffold_SWGX_2068227_Tetrazygia_bicolor-4848	SRR17439744-cluster8164	86.233	937	127	2	1	936	1420	2355	0	1014
scaffold_SWGX_2068227_Tetrazygia_bicolor-4848	ACY8-cluster8164	85.668	935	131	1	1	935	1420	2351	0	981
scaffold_SWGX_2068227_Tetrazygia_bicolor-4848	SRR8720026-cluster8164	83.138	937	144	3	1	936	1444	2367	0	843
scaffold_SWGX_2068227_Tetrazygia_bicolor-4848	CRR290829-cluster8164	83.138	937	144	3	1	936	1429	2352	0	843
scaffold_SWGX_2068227_Tetrazygia_bicolor-4848	DRR172093-cluster8164	82.924	937	146	3	1	936	1435	2358	0	832
scaffold_SWGX_2068227_Tetrazygia_bicolor-4848	SRR22574045-cluster8164	82.711	937	148	3	1	936	1411	2334	0	821
scaffold_WWQZ_2033020_Medinilla_magnifica-4848	ERR2040321-cluster8164	100	2280	0	0	1	2280	82	2361	0	4211
scaffold_WWQZ_2033020_Medinilla_magnifica-4848	SRR17439746-cluster8164	96.225	2278	83	1	3	2280	105	2379	0	3727
scaffold_WWQZ_2033020_Medinilla_magnifica-4848	SRR17439748-cluster8164	96.172	2273	87	0	8	2280	95	2367	0	3716
scaffold_WWQZ_2033020_Medinilla_magnifica-4848	SRR17439743-cluster8164	95.877	2280	94	0	1	2280	103	2382	0	3690
scaffold_WWQZ_2033020_Medinilla_magnifica-4848	SRR17439749-cluster8164	95.789	2280	96	0	1	2280	102	2381	0	3679
scaffold_WWQZ_2033020_Medinilla_magnifica-4848	SRR17439742-cluster8164	95.702	2280	98	0	1	2280	103	2382	0	3668
scaffold_WWQZ_2033020_Medinilla_magnifica-4848	SRR17439751-cluster8164	95.526	2280	102	0	1	2280	94	2373	0	3646
scaffold_WWQZ_2033020_Medinilla_magnifica-4848	SRR17439747-cluster8164	95.219	2280	109	0	1	2280	103	2382	0	3607
scaffold_WWQZ_2033020_Medinilla_magnifica-4848	SRR17439750-cluster8164	94.252	2279	131	0	1	2279	79	2357	0	3483
scaffold_WWQZ_2033020_Medinilla_magnifica-4848	SRR17439744-cluster8164	92.544	2280	167	1	1	2280	79	2355	0	3265
scaffold_WWQZ_2033020_Medinilla_magnifica-4848	SRR17439745-cluster8164	95.073	1786	88	0	495	2280	1	1786	0	2811
scaffold_WWQZ_2033020_Medinilla_magnifica-4848	ACY8-cluster8164	89.095	2265	241	4	15	2279	93	2351	0	2809
scaffold_WWQZ_2033020_Medinilla_magnifica-4848	SRR8720026-cluster8164	87.808	2272	256	8	12	2280	114	2367	0	2641
scaffold_WWQZ_2033020_Medinilla_magnifica-4848	CRR290829-cluster8164	87.72	2272	258	8	12	2280	99	2352	0	2630
scaffold_WWQZ_2033020_Medinilla_magnifica-4848	SRR22574045-cluster8164	87.681	2273	257	10	12	2280	81	2334	0	2625
scaffold_WWQZ_2033020_Medinilla_magnifica-4848	DRR172093-cluster8164	87.456	2272	264	8	12	2280	105	2358	0	2597
scaffold_WWQZ_2033020_Medinilla_magnifica-4848	ERR2040320-cluster8164	90.757	1677	155	0	538	2214	1	1677	0	2239
scaffold_WWQZ_2033020_Medinilla_magnifica-4848	SRR22557471-cluster8164	88.026	1854	212	8	12	1861	99	1946	0	2185
HYZL-4932	SRR17439745-cluster8460	79.831	947	179	11	46	986	359	1299	0	680
HYZL-4932	SRR17439743-cluster8460	79.048	945	190	7	46	986	359	1299	0	641
HYZL-4932	SRR17439748-cluster8460	78.34	988	206	7	3	986	180	1163	3.32e-180	632
HYZL-4932	SRR17439749-cluster8460	78.502	921	192	6	3	920	316	1233	3.37e-170	599
HYZL-4932	SRR17439744-cluster8460	78.242	910	192	6	9	915	253	1159	4.38e-164	579
Memecylon_combo_hc-4932	SRR8720026-cluster8460	85.753	365	50	2	2	365	665	1028	3.47e-107	388
Memecylon_combo_hc-4932	SRR17439751-cluster8460	85.714	364	52	0	2	365	794	1157	1.25e-106	387
Memecylon_combo_hc-4932	SRR17439745-cluster8460	85.714	364	52	0	2	365	801	1164	1.25e-106	387
Memecylon_combo_hc-4932	SRR17439743-cluster8460	85.714	364	52	0	2	365	801	1164	1.25e-106	387
Memecylon_combo_hc-4932	CRR290829-cluster8460	85.479	365	51	2	2	365	665	1028	1.61e-105	383
Memecylon_combo_hc-4932	SRR17439750-cluster8460	85.44	364	53	0	2	365	665	1028	5.8e-105	381
Memecylon_combo_hc-4932	SRR17439748-cluster8460	85.479	365	51	2	2	365	665	1028	5.8e-105	381
Memecylon_combo_hc-4932	SRR22574045-cluster8460	85.205	365	52	2	2	365	665	1028	7.51e-104	377
Memecylon_combo_hc-4932	SRR17439749-cluster8460	85.165	364	54	0	2	365	801	1164	7.51e-104	377
Memecylon_combo_hc-4932	SRR17439744-cluster8460	84.932	365	53	2	2	365	732	1095	3.49e-102	372
Memecylon_combo_hc-4932	DRR172093-cluster8460	84.959	246	30	5	2	241	665	909	6.14e-65	248
Memecylon_combo_hc-4932	SRR22557471-cluster8460	83.265	245	36	2	2	241	665	909	2.88e-58	226
Memecylon_combo_hc-4932	SRR17439746-cluster8460	88.439	173	20	0	2	174	728	900	2.9e-53	209
QUTB-4932	SRR17439745-cluster8460	78.276	847	157	18	8	833	459	1299	2.27e-146	520
QUTB-4932	SRR17439748-cluster8460	77.751	845	165	15	8	833	323	1163	1.06e-139	497
QUTB-4932	CRR290829-cluster8460	77.674	860	163	25	8	845	323	1175	1.06e-139	497
QUTB-4932	SRR17439751-cluster8460	77.607	844	168	16	8	833	452	1292	4.95e-138	492
QUTB-4932	ACY8-cluster8460	77.442	860	167	22	8	846	185	1038	6.41e-137	488
QUTB-4932	SRR8720026-cluster8460	77.389	858	169	21	8	845	323	1175	2.3e-136	486
QUTB-4932	SRR22574045-cluster8460	77.416	859	167	23	8	845	323	1175	2.3e-136	486
QUTB-4932	SRR17439743-cluster8460	77.363	857	171	15	8	845	459	1311	2.3e-136	486
QUTB-4932	SRR17439744-cluster8460	77.778	774	151	13	7	762	389	1159	1.81e-127	457
QUTB-4932	SRR17439749-cluster8460	77.378	778	155	13	8	767	459	1233	5.06e-123	442
QUTB-4932	SRR17439750-cluster8460	77.15	779	155	13	8	767	323	1097	1.1e-119	431
QUTB-4932	DRR172093-cluster8460	76.102	590	115	21	8	574	323	909	9.02e-76	285
RJNQ-4932	SRR8720026-cluster8460	78.7	1000	209	4	3	999	178	1176	0	664
RJNQ-4932	SRR22574045-cluster8460	78.7	1000	209	4	3	999	178	1176	0	664
RJNQ-4932	SRR17439745-cluster8460	78.785	1004	199	10	4	999	315	1312	0	662
RJNQ-4932	CRR290829-cluster8460	78.5	1000	211	4	3	999	178	1176	0	652
RJNQ-4932	SRR17439751-cluster8460	78.564	1003	203	9	4	999	308	1305	0	651
RJNQ-4932	SRR17439743-cluster8460	78.443	1002	206	7	4	999	315	1312	0	645
RJNQ-4932	SRR17439748-cluster8460	78.044	1002	210	9	4	999	179	1176	2e-177	623
RJNQ-4932	SRR17439749-cluster8460	78.32	881	187	4	4	881	315	1194	3.41e-160	566
RJNQ-4932	SRR17439750-cluster8460	78.093	881	189	4	4	881	179	1058	7.39e-157	555
RJNQ-4932	SRR17439744-cluster8460	78.068	880	187	6	6	881	248	1125	9.56e-156	551
RJNQ-4932	DRR172093-cluster8460	77.049	732	161	6	3	727	178	909	1.31e-114	414
Tibouchina_hc-4932	SRR8720026-cluster8460	95.817	263	11	0	23	285	665	927	4.5e-119	427
Tibouchina_hc-4932	SRR22574045-cluster8460	95.817	263	11	0	23	285	665	927	4.5e-119	427
Tibouchina_hc-4932	CRR290829-cluster8460	95.057	263	13	0	23	285	665	927	9.73e-116	416
Tibouchina_hc-4932	DRR172093-cluster8460	96.327	245	4	1	23	262	665	909	3.52e-110	398
Tibouchina_hc-4932	ACY8-cluster8460	90.114	263	26	0	23	285	527	789	4.66e-94	344
Tibouchina_hc-4932	SRR22557471-cluster8460	92.245	245	14	1	23	262	665	909	1.68e-93	342
Tibouchina_hc-4932	SRR17439751-cluster8460	89.313	262	28	0	23	284	794	1055	3.63e-90	331
Tibouchina_hc-4932	SRR17439745-cluster8460	89.313	262	28	0	23	284	801	1062	3.63e-90	331
Tibouchina_hc-4932	SRR17439744-cluster8460	89.313	262	28	0	23	284	732	993	3.63e-90	331
Tibouchina_hc-4932	SRR17439749-cluster8460	88.931	262	29	0	23	284	801	1062	1.69e-88	326
Tibouchina_hc-4932	SRR17439743-cluster8460	88.931	262	29	0	23	284	801	1062	1.69e-88	326
Tibouchina_hc-4932	SRR17439750-cluster8460	88.55	262	30	0	23	284	665	926	7.85e-87	320
Tibouchina_hc-4932	SRR17439748-cluster8460	88.55	262	30	0	23	284	665	926	7.85e-87	320
Tibouchina_hc-4932	SRR17439746-cluster8460	92.045	176	14	0	23	198	728	903	3.76e-65	248
WWQZ_GW_Ambtr-4932	SRR17439745-cluster8460	80.793	984	181	8	16	995	329	1308	0	763
WWQZ_GW_Ambtr-4932	SRR17439748-cluster8460	80.386	984	185	8	16	995	193	1172	0	741
WWQZ_GW_Ambtr-4932	SRR17439751-cluster8460	80.081	984	188	8	16	995	322	1301	0	725
WWQZ_GW_Ambtr-4932	SRR8720026-cluster8460	80.02	991	182	13	16	998	193	1175	0	719
WWQZ_GW_Ambtr-4932	CRR290829-cluster8460	79.899	990	185	11	16	998	193	1175	0	713
WWQZ_GW_Ambtr-4932	SRR17439743-cluster8460	79.858	983	190	8	20	998	333	1311	0	712
WWQZ_GW_Ambtr-4932	SRR22574045-cluster8460	79.697	990	187	11	16	998	193	1175	0	702
WWQZ_GW_Ambtr-4932	SRR17439750-cluster8460	80	910	172	10	16	920	193	1097	0	664
WWQZ_GW_Ambtr-4932	SRR17439749-cluster8460	79.428	909	179	8	16	920	329	1233	0	636
WWQZ_GW_Ambtr-4932	SRR17439744-cluster8460	79.006	905	180	9	16	915	260	1159	1.55e-173	610
WWQZ_GW_Ambtr-4932	DRR172093-cluster8460	76.006	721	160	9	16	727	193	909	1.73e-98	361
XFFT-4932	SRR8720026-cluster8460	78.141	979	204	8	10	983	190	1163	1.2e-174	614
XFFT-4932	CRR290829-cluster8460	78.084	981	201	12	10	983	190	1163	5.58e-173	608
XFFT-4932	SRR22574045-cluster8460	77.937	979	206	8	10	983	190	1163	2.59e-171	603
XFFT-4932	SRR17439745-cluster8460	77.485	986	211	10	4	983	319	1299	1.22e-164	580
XFFT-4932	SRR17439751-cluster8460	77.324	979	212	8	10	983	319	1292	2.63e-161	569
XFFT-4932	SRR17439743-cluster8460	76.939	980	214	10	10	983	326	1299	1.23e-154	547
XFFT-4932	SRR17439748-cluster8460	76.758	981	214	12	10	983	190	1163	2.67e-151	536
XFFT-4932	SRR17439744-cluster8460	77.333	900	194	8	11	905	258	1152	2.08e-147	523
XFFT-4932	SRR17439750-cluster8460	77.158	915	195	12	10	917	190	1097	2.69e-146	520
XFFT-4932	SRR17439749-cluster8460	76.561	913	202	11	11	917	327	1233	2.11e-137	490
XFFT-4932	DRR172093-cluster8460	76	725	159	12	10	724	190	909	1.72e-98	361
scaffold_SWGX_2011549_Tetrazygia_bicolor-4932	SRR17439751-cluster8460	91.469	844	64	3	1	837	463	1305	0	1153
scaffold_SWGX_2011549_Tetrazygia_bicolor-4932	SRR17439745-cluster8460	91.469	844	64	3	1	837	470	1312	0	1153
scaffold_SWGX_2011549_Tetrazygia_bicolor-4932	SRR17439743-cluster8460	91.232	844	66	3	1	837	470	1312	0	1142
scaffold_SWGX_2011549_Tetrazygia_bicolor-4932	SRR17439748-cluster8460	91.114	844	67	3	1	837	334	1176	0	1136
scaffold_SWGX_2011549_Tetrazygia_bicolor-4932	SRR17439750-cluster8460	91.634	765	56	3	1	758	334	1097	0	1051
scaffold_SWGX_2011549_Tetrazygia_bicolor-4932	SRR17439749-cluster8460	91.623	764	58	1	1	758	470	1233	0	1051
scaffold_SWGX_2011549_Tetrazygia_bicolor-4932	SRR17439744-cluster8460	91.316	760	58	3	1	753	401	1159	0	1031
scaffold_SWGX_2011549_Tetrazygia_bicolor-4932	ACY8-cluster8460	88.27	844	89	6	1	836	196	1037	0	1002
scaffold_SWGX_2011549_Tetrazygia_bicolor-4932	SRR8720026-cluster8460	87.782	843	97	1	1	837	334	1176	0	981
scaffold_SWGX_2011549_Tetrazygia_bicolor-4932	SRR22574045-cluster8460	87.782	843	97	1	1	837	334	1176	0	981
scaffold_SWGX_2011549_Tetrazygia_bicolor-4932	CRR290829-cluster8460	87.544	843	99	1	1	837	334	1176	0	970
scaffold_SWGX_2011549_Tetrazygia_bicolor-4932	SRR17439746-cluster8460	90.335	507	43	1	1	501	397	903	0	660
scaffold_SWGX_2011549_Tetrazygia_bicolor-4932	SRR22557471-cluster8460	86.979	576	64	2	1	565	334	909	0	638
scaffold_SWGX_2011549_Tetrazygia_bicolor-4932	DRR172093-cluster8460	86.632	576	66	5	1	565	334	909	1.29e-178	627
scaffold_SWGX_2011549_Tetrazygia_bicolor-4932	ERR2040320-cluster8460	100	336	0	0	1	336	1	336	5.99e-177	621
scaffold_SWGX_2011549_Tetrazygia_bicolor-4932	ERR2040321-cluster8460	92.395	263	20	0	1	263	196	458	5.15e-103	375
scaffold_WWQZ_2028293_Medinilla_magnifica-4932	ERR2040321-cluster8460	99.722	360	1	0	1	360	7	366	0	660
scaffold_WWQZ_2028293_Medinilla_magnifica-4932	SRR17439746-cluster8460	93.889	360	22	0	1	360	208	567	5.51e-154	544
scaffold_WWQZ_2028293_Medinilla_magnifica-4932	SRR17439744-cluster8460	93.889	360	22	0	1	360	212	571	5.51e-154	544
scaffold_WWQZ_2028293_Medinilla_magnifica-4932	SRR17439751-cluster8460	93.333	360	24	0	1	360	274	633	1.19e-150	532
scaffold_WWQZ_2028293_Medinilla_magnifica-4932	SRR17439750-cluster8460	93.333	360	24	0	1	360	145	504	1.19e-150	532
scaffold_WWQZ_2028293_Medinilla_magnifica-4932	SRR17439748-cluster8460	93.333	360	24	0	1	360	145	504	1.19e-150	532
scaffold_WWQZ_2028293_Medinilla_magnifica-4932	SRR17439743-cluster8460	93.056	360	25	0	1	360	281	640	5.55e-149	527
scaffold_WWQZ_2028293_Medinilla_magnifica-4932	SRR17439745-cluster8460	92.5	360	27	0	1	360	281	640	1.2e-145	516
scaffold_WWQZ_2028293_Medinilla_magnifica-4932	SRR17439749-cluster8460	91.944	360	29	0	1	360	281	640	2.6e-142	505
scaffold_WWQZ_2028293_Medinilla_magnifica-4932	SRR22557471-cluster8460	87.845	362	40	2	1	360	145	504	2.69e-117	422
scaffold_WWQZ_2028293_Medinilla_magnifica-4932	SRR22574045-cluster8460	87.569	362	41	2	1	360	145	504	1.25e-115	416
scaffold_WWQZ_2028293_Medinilla_magnifica-4932	DRR172093-cluster8460	87.017	362	43	2	1	360	145	504	2.71e-112	405
scaffold_WWQZ_2028293_Medinilla_magnifica-4932	CRR290829-cluster8460	87.017	362	43	2	1	360	145	504	2.71e-112	405
scaffold_WWQZ_2028293_Medinilla_magnifica-4932	SRR17439742-cluster8460	91.342	231	20	0	1	231	90	320	1.31e-85	316
scaffold_WWQZ_2028293_Medinilla_magnifica-4932	ERR2040320-cluster8460	91.228	171	15	0	190	360	1	171	1.36e-60	233
AJJE_GW_Arath-4942	SRR17439742-cluster4232	79.659	821	164	1	31	848	204	1024	6.54e-167	588
AJJE_GW_Arath-4942	SRR17439749-cluster4232	78.781	853	174	4	1	848	157	1007	3.07e-160	566
AJJE_GW_Arath-4942	SRR17439743-cluster4232	79.618	785	157	1	67	848	67	851	1.43e-158	560
AJJE_GW_Arath-4942	ERR2040320-cluster4232	79.869	765	151	1	76	837	1	765	1.85e-157	556
AJJE_GW_Arath-4942	SRR17439748-cluster4232	79.221	693	135	7	1	687	1	690	1.91e-132	473
AJJE_GW_Arath-4942	SRR22557471-cluster4232	80.581	551	107	0	292	842	1	551	5.43e-118	425
AYMT_GW_Arath-4942	SRR17439747-cluster4232	80	900	168	12	1	894	174	1067	0	654
AYMT_GW_Arath-4942	SRR17439742-cluster4232	79.867	899	171	10	1	894	174	1067	0	649
AYMT_GW_Arath-4942	CRR290829-cluster4232	79.553	895	177	6	1	892	1	892	0	634
AYMT_GW_Arath-4942	SRR8720026-cluster4232	79.418	894	180	4	1	892	122	1013	3.87e-179	628
AYMT_GW_Arath-4942	DRR172093-cluster4232	79.395	893	182	2	1	892	123	1014	3.87e-179	628
AYMT_GW_Arath-4942	SRR17439749-cluster4232	79.422	899	175	10	1	894	157	1050	1.39e-178	627
AYMT_GW_Arath-4942	SRR22574045-cluster4232	79.306	894	181	4	1	892	1	892	1.8e-177	623
AYMT_GW_Arath-4942	SRR17439743-cluster4232	79.088	899	178	10	1	894	1	894	1.4e-173	610
AYMT_GW_Arath-4942	ERR2040321-cluster4232	78.643	899	182	10	1	894	121	1014	6.57e-167	588
AYMT_GW_Arath-4942	SRR17439748-cluster4232	80.78	692	123	10	1	687	1	687	3.12e-150	532
AYMT_GW_Arath-4942	SRR17439750-cluster4232	80.231	693	125	12	1	687	174	860	1.46e-143	510
AYMT_GW_Arath-4942	SRR17439745-cluster4232	80.202	692	127	10	1	687	1	687	1.46e-143	510
HYZL-4942	SRR17439742-cluster4232	83.162	582	98	0	1	582	357	938	1.98e-150	532
HYZL-4942	SRR17439749-cluster4232	82.818	582	100	0	1	582	340	921	4.28e-147	521
HYZL-4942	SRR17439743-cluster4232	82.474	582	102	0	1	582	184	765	9.27e-144	510
HYZL-4942	SRR17439750-cluster4232	82.258	496	86	2	1	495	357	851	9.6e-119	427
HYZL-4942	SRR22557471-cluster4232	81.741	471	84	2	112	581	1	470	3.5e-108	392
OWAS-4942	SRR17439742-cluster4232	79.125	891	166	19	1	881	174	1054	1.09e-169	597
OWAS-4942	SRR17439743-cluster4232	78.676	891	170	19	1	881	1	881	5.11e-163	575
OWAS-4942	ERR2040321-cluster4232	78.676	891	170	19	1	881	121	1001	5.11e-163	575
OWAS-4942	SRR17439748-cluster4232	79.454	696	131	12	1	690	1	690	3.19e-135	483
OWAS-4942	SRR17439745-cluster4232	78.736	696	136	12	1	690	1	690	6.95e-127	455
Orysa-4942	SRR17439749-cluster4232	74.907	809	189	13	36	837	192	993	2.02e-97	357
Orysa-4942	SRR17439742-cluster4232	74.636	824	195	12	21	837	194	1010	9.38e-96	351
Orysa-4942	SRR17439743-cluster4232	74.362	823	199	11	21	837	21	837	2.03e-92	340
Orysa-4942	ERR2040321-cluster4232	75.136	736	169	12	22	749	142	871	3.4e-90	333
Orysa-4942	SRR17439748-cluster4232	75.878	655	150	7	21	671	21	671	1.58e-88	327
Orysa-4942	SRR17439750-cluster4232	76.639	595	125	13	21	608	194	781	3.42e-85	316
Orysa-4942	SRR17439745-cluster4232	74.811	663	157	9	21	678	21	678	2.07e-77	291
RQZP-4942	SRR17439749-cluster4232	76.994	652	134	14	1	644	394	1037	4.01e-98	359
RQZP-4942	SRR17439747-cluster4232	76.256	657	144	10	1	651	411	1061	5.23e-92	339
RQZP-4942	SRR17439742-cluster4232	76.19	651	141	12	1	644	411	1054	8.75e-90	331
RQZP-4942	ACY8-cluster4232	76.061	660	140	15	1	651	78	728	1.13e-88	327
RQZP-4942	SRR17439743-cluster4232	76.037	651	142	10	1	644	238	881	4.07e-88	326
RQZP-4942	ERR2040321-cluster4232	75.883	651	143	13	1	644	358	1001	1.89e-86	320
RQZP-4942	SRR17439748-cluster4232	77.802	455	97	4	1	453	238	690	1.16e-73	278
RQZP-4942	SRR17439745-cluster4232	76.974	456	99	6	1	453	238	690	5.42e-67	255
SWGX-4942	ERR2040320-cluster4232	99.876	805	1	0	90	894	24	828	0	1482
SWGX-4942	SRR17439742-cluster4232	93.563	901	51	1	1	894	176	1076	0	1338
SWGX-4942	ERR2040321-cluster4232	93.23	901	54	5	1	894	123	1023	0	1321
SWGX-4942	SRR17439743-cluster4232	92.675	901	59	5	1	894	3	903	0	1293
SWGX-4942	SRR17439749-cluster4232	92.342	901	62	5	1	894	159	1059	0	1277
SWGX-4942	SRR17439747-cluster4232	92.342	901	62	5	1	894	176	1076	0	1277
SWGX-4942	SRR8720026-cluster4232	90.899	901	75	1	1	894	124	1024	0	1205
SWGX-4942	SRR22574045-cluster4232	90.677	901	77	1	1	894	3	903	0	1194
SWGX-4942	DRR172093-cluster4232	90.677	901	77	1	1	894	125	1025	0	1194
SWGX-4942	CRR290829-cluster4232	90.677	901	77	1	1	894	3	903	0	1194
SWGX-4942	ACY8-cluster4232	91.655	743	62	0	152	894	1	743	0	1029
SWGX-4942	SRR17439748-cluster4232	92.442	688	45	5	1	681	3	690	0	977
SWGX-4942	SRR17439745-cluster4232	91.715	688	50	5	1	681	3	690	0	950
SWGX-4942	SRR17439750-cluster4232	91.134	688	54	5	1	681	176	863	0	928
SWGX-4942	SRR22557471-cluster4232	91.626	609	51	0	286	894	1	609	0	843
SWGX-4942	SRR17439744-cluster4232	90.667	300	28	0	595	894	1	300	3.27e-110	399
Tibouchina_hit-4942	DRR172093-cluster4232	96.639	119	4	0	1	119	531	649	1.46e-50	198
Tibouchina_hit-4942	SRR8720026-cluster4232	95.798	119	5	0	1	119	530	648	6.8e-49	193
Tibouchina_hit-4942	SRR22574045-cluster4232	95.798	119	5	0	1	119	409	527	6.8e-49	193
Tibouchina_hit-4942	SRR22557471-cluster4232	95.798	119	5	0	1	119	115	233	6.8e-49	193
Tibouchina_hit-4942	CRR290829-cluster4232	95.798	119	5	0	1	119	409	527	6.8e-49	193
Tibouchina_hit-4942	ACY8-cluster4232	95.122	123	5	1	1	123	249	370	6.8e-49	193
Tibouchina_hit-4942	SRR17439747-cluster4232	94.118	119	7	0	1	119	582	700	1.47e-45	182
Tibouchina_hit-4942	SRR17439742-cluster4232	94.118	119	7	0	1	119	582	700	1.47e-45	182
Tibouchina_hit-4942	ERR2040320-cluster4232	93.277	119	8	0	1	119	334	452	6.85e-44	176
Tibouchina_hit-4942	SRR17439748-cluster4232	92.437	119	9	0	1	119	409	527	3.19e-42	171
Tibouchina_hit-4942	SRR17439743-cluster4232	92.437	119	9	0	1	119	409	527	3.19e-42	171
Tibouchina_hit-4942	ERR2040321-cluster4232	92.437	119	9	0	1	119	529	647	3.19e-42	171
Tibouchina_hit-4942	SRR17439750-cluster4232	90.756	119	11	0	1	119	582	700	6.9e-39	159
WWQZ_GW_Arath-4942	ERR2040321-cluster4232	88.852	906	95	6	1	903	121	1023	0	1109
WWQZ_GW_Arath-4942	SRR17439742-cluster4232	88.631	906	97	6	1	903	174	1076	0	1098
WWQZ_GW_Arath-4942	SRR17439749-cluster4232	88.3	906	100	6	1	903	157	1059	0	1081
WWQZ_GW_Arath-4942	SRR17439743-cluster4232	87.956	905	105	4	1	903	1	903	0	1064
WWQZ_GW_Arath-4942	SRR17439747-cluster4232	87.859	906	104	6	1	903	174	1076	0	1059
WWQZ_GW_Arath-4942	ERR2040320-cluster4232	86.731	829	108	2	76	903	1	828	0	920
WWQZ_GW_Arath-4942	SRR8720026-cluster4232	84.956	904	134	2	1	903	122	1024	0	915
WWQZ_GW_Arath-4942	CRR290829-cluster4232	84.956	904	134	2	1	903	1	903	0	915
WWQZ_GW_Arath-4942	SRR22574045-cluster4232	84.845	904	135	2	1	903	1	903	0	909
WWQZ_GW_Arath-4942	DRR172093-cluster4232	84.828	903	137	0	1	903	123	1025	0	909
WWQZ_GW_Arath-4942	ACY8-cluster4232	87.995	733	86	2	172	903	12	743	0	865
WWQZ_GW_Arath-4942	SRR22557471-cluster4232	89.655	609	63	0	295	903	1	609	0	776
WWQZ_GW_Arath-4942	SRR17439748-cluster4232	85.57	693	94	6	1	690	1	690	0	721
WWQZ_GW_Arath-4942	SRR17439745-cluster4232	85.137	693	97	6	1	690	1	690	0	704
WWQZ_GW_Arath-4942	SRR17439750-cluster4232	84.271	693	103	6	1	690	174	863	0	671
WWQZ_GW_Arath-4942	SRR17439744-cluster4232	93.667	300	19	0	604	903	1	300	3.23e-125	449
scaffold_SWGX_2013516_Tetrazygia_bicolor-4942	ERR2040320-cluster4232	99.874	794	1	0	89	882	23	816	0	1461
scaffold_SWGX_2013516_Tetrazygia_bicolor-4942	SRR17439742-cluster4232	93.378	891	50	1	1	882	174	1064	0	1310
scaffold_SWGX_2013516_Tetrazygia_bicolor-4942	ERR2040321-cluster4232	93.042	891	53	4	1	882	121	1011	0	1293
scaffold_SWGX_2013516_Tetrazygia_bicolor-4942	SRR17439743-cluster4232	92.593	891	57	4	1	882	1	891	0	1271
scaffold_SWGX_2013516_Tetrazygia_bicolor-4942	SRR17439747-cluster4232	92.368	891	59	7	1	882	174	1064	0	1260
scaffold_SWGX_2013516_Tetrazygia_bicolor-4942	SRR17439749-cluster4232	92.256	891	60	4	1	882	157	1047	0	1254
scaffold_SWGX_2013516_Tetrazygia_bicolor-4942	SRR8720026-cluster4232	90.909	891	72	1	1	882	122	1012	0	1188
scaffold_SWGX_2013516_Tetrazygia_bicolor-4942	SRR22574045-cluster4232	90.685	891	74	1	1	882	1	891	0	1177
scaffold_SWGX_2013516_Tetrazygia_bicolor-4942	DRR172093-cluster4232	90.685	891	74	1	1	882	123	1013	0	1177
scaffold_SWGX_2013516_Tetrazygia_bicolor-4942	CRR290829-cluster4232	90.685	891	74	1	1	882	1	891	0	1177
scaffold_SWGX_2013516_Tetrazygia_bicolor-4942	ACY8-cluster4232	91.518	731	62	0	152	882	1	731	0	1007
scaffold_SWGX_2013516_Tetrazygia_bicolor-4942	SRR17439748-cluster4232	92.464	690	43	4	1	681	1	690	0	977
scaffold_SWGX_2013516_Tetrazygia_bicolor-4942	SRR17439745-cluster4232	91.739	690	48	5	1	681	1	690	0	950
scaffold_SWGX_2013516_Tetrazygia_bicolor-4942	SRR17439750-cluster4232	91.159	690	52	4	1	681	174	863	0	928
scaffold_SWGX_2013516_Tetrazygia_bicolor-4942	SRR22557471-cluster4232	91.792	597	49	0	286	882	1	597	0	832
scaffold_SWGX_2013516_Tetrazygia_bicolor-4942	SRR17439744-cluster4232	90.526	285	27	0	595	879	1	285	1.51e-103	377
scaffold_WWQZ_2007482_Medinilla_magnifica-4942	ERR2040321-cluster4232	98.51	537	8	0	1	537	520	1056	0	948
scaffold_WWQZ_2007482_Medinilla_magnifica-4942	SRR17439742-cluster4232	97.765	537	12	0	1	537	573	1109	0	926
scaffold_WWQZ_2007482_Medinilla_magnifica-4942	SRR17439749-cluster4232	97.02	537	16	0	1	537	556	1092	0	904
scaffold_WWQZ_2007482_Medinilla_magnifica-4942	SRR17439743-cluster4232	96.648	537	18	0	1	537	400	936	0	893
scaffold_WWQZ_2007482_Medinilla_magnifica-4942	SRR17439747-cluster4232	95.345	537	25	0	1	537	573	1109	0	854
scaffold_WWQZ_2007482_Medinilla_magnifica-4942	ERR2040320-cluster4232	93.585	530	34	0	1	530	325	854	0	791
scaffold_WWQZ_2007482_Medinilla_magnifica-4942	ACY8-cluster4232	91.604	536	45	0	1	536	240	775	0	741
scaffold_WWQZ_2007482_Medinilla_magnifica-4942	SRR22574045-cluster4232	91.871	529	43	0	1	529	400	928	0	739
scaffold_WWQZ_2007482_Medinilla_magnifica-4942	SRR8720026-cluster4232	91.682	529	44	0	1	529	521	1049	0	734
scaffold_WWQZ_2007482_Medinilla_magnifica-4942	DRR172093-cluster4232	91.682	529	44	0	1	529	522	1050	0	734
scaffold_WWQZ_2007482_Medinilla_magnifica-4942	CRR290829-cluster4232	91.682	529	44	0	1	529	400	928	0	734
scaffold_WWQZ_2007482_Medinilla_magnifica-4942	SRR22557471-cluster4232	91.115	529	47	0	1	529	106	634	0	717
scaffold_WWQZ_2007482_Medinilla_magnifica-4942	SRR17439748-cluster4232	96.907	291	9	0	1	291	400	690	4e-137	488
scaffold_WWQZ_2007482_Medinilla_magnifica-4942	SRR17439745-cluster4232	96.907	291	9	0	1	291	400	690	4e-137	488
scaffold_WWQZ_2007482_Medinilla_magnifica-4942	SRR17439744-cluster4232	92.771	332	24	0	205	536	1	332	6.7e-135	481
scaffold_WWQZ_2007482_Medinilla_magnifica-4942	SRR17439750-cluster4232	94.845	291	15	0	1	291	573	863	4.06e-127	455
scaffold_WWQZ_2007484_Medinilla_magnifica-4942	ERR2040321-cluster4232	98.127	534	10	0	1	534	520	1053	0	931
scaffold_WWQZ_2007484_Medinilla_magnifica-4942	SRR17439742-cluster4232	97.378	534	14	0	1	534	573	1106	0	909
scaffold_WWQZ_2007484_Medinilla_magnifica-4942	SRR17439749-cluster4232	96.629	534	18	0	1	534	556	1089	0	887
scaffold_WWQZ_2007484_Medinilla_magnifica-4942	SRR17439743-cluster4232	96.629	534	18	0	1	534	400	933	0	887
scaffold_WWQZ_2007484_Medinilla_magnifica-4942	SRR17439747-cluster4232	95.506	534	24	0	1	534	573	1106	0	854
scaffold_WWQZ_2007484_Medinilla_magnifica-4942	ERR2040320-cluster4232	93.75	528	33	0	1	528	325	852	0	793
scaffold_WWQZ_2007484_Medinilla_magnifica-4942	SRR22574045-cluster4232	91.871	529	41	2	1	528	400	927	0	737
scaffold_WWQZ_2007484_Medinilla_magnifica-4942	SRR8720026-cluster4232	91.682	529	42	2	1	528	521	1048	0	732
scaffold_WWQZ_2007484_Medinilla_magnifica-4942	DRR172093-cluster4232	91.682	529	42	2	1	528	522	1049	0	732
scaffold_WWQZ_2007484_Medinilla_magnifica-4942	CRR290829-cluster4232	91.682	529	42	2	1	528	400	927	0	732
scaffold_WWQZ_2007484_Medinilla_magnifica-4942	ACY8-cluster4232	91.667	528	44	0	1	528	240	767	0	732
scaffold_WWQZ_2007484_Medinilla_magnifica-4942	SRR22557471-cluster4232	91.115	529	45	2	1	528	106	633	0	715
scaffold_WWQZ_2007484_Medinilla_magnifica-4942	SRR17439748-cluster4232	96.907	291	9	0	1	291	400	690	3.98e-137	488
scaffold_WWQZ_2007484_Medinilla_magnifica-4942	SRR17439745-cluster4232	96.907	291	9	0	1	291	400	690	3.98e-137	488
scaffold_WWQZ_2007484_Medinilla_magnifica-4942	SRR17439744-cluster4232	93.03	330	23	0	205	534	1	330	1.85e-135	483
scaffold_WWQZ_2007484_Medinilla_magnifica-4942	SRR17439750-cluster4232	94.845	291	15	0	1	291	573	863	4.04e-127	455
scaffold_WWQZ_2007485_Medinilla_magnifica-4942	ERR2040321-cluster4232	97.94	534	11	0	1	534	520	1053	0	926
scaffold_WWQZ_2007485_Medinilla_magnifica-4942	SRR17439742-cluster4232	97.191	534	15	0	1	534	573	1106	0	904
scaffold_WWQZ_2007485_Medinilla_magnifica-4942	SRR17439749-cluster4232	96.442	534	19	0	1	534	556	1089	0	881
scaffold_WWQZ_2007485_Medinilla_magnifica-4942	SRR17439743-cluster4232	96.442	534	19	0	1	534	400	933	0	881
scaffold_WWQZ_2007485_Medinilla_magnifica-4942	SRR17439747-cluster4232	95.318	534	25	0	1	534	573	1106	0	848
scaffold_WWQZ_2007485_Medinilla_magnifica-4942	ERR2040320-cluster4232	93.561	528	34	0	1	528	325	852	0	787
scaffold_WWQZ_2007485_Medinilla_magnifica-4942	SRR22574045-cluster4232	91.856	528	43	0	1	528	400	927	0	737
scaffold_WWQZ_2007485_Medinilla_magnifica-4942	SRR8720026-cluster4232	91.667	528	44	0	1	528	521	1048	0	732
scaffold_WWQZ_2007485_Medinilla_magnifica-4942	DRR172093-cluster4232	91.667	528	44	0	1	528	522	1049	0	732
scaffold_WWQZ_2007485_Medinilla_magnifica-4942	CRR290829-cluster4232	91.667	528	44	0	1	528	400	927	0	732
scaffold_WWQZ_2007485_Medinilla_magnifica-4942	ACY8-cluster4232	91.477	528	45	0	1	528	240	767	0	726
scaffold_WWQZ_2007485_Medinilla_magnifica-4942	SRR22557471-cluster4232	91.098	528	47	0	1	528	106	633	0	715
scaffold_WWQZ_2007485_Medinilla_magnifica-4942	SRR17439748-cluster4232	96.907	291	9	0	1	291	400	690	3.98e-137	488
scaffold_WWQZ_2007485_Medinilla_magnifica-4942	SRR17439745-cluster4232	96.907	291	9	0	1	291	400	690	3.98e-137	488
scaffold_WWQZ_2007485_Medinilla_magnifica-4942	SRR17439744-cluster4232	92.727	330	24	0	205	534	1	330	8.62e-134	477
scaffold_WWQZ_2007485_Medinilla_magnifica-4942	SRR17439750-cluster4232	94.845	291	15	0	1	291	573	863	4.04e-127	455
SWGX-4951	ERR2040320-cluster6091	100	582	0	0	1	582	199	780	0	1075
SWGX-4951	SRR17439742-cluster6091	91.753	582	48	0	1	582	202	783	0	809
SWGX-4951	SRR17439743-cluster6091	91.581	582	49	0	1	582	202	783	0	804
SWGX-4951	ERR2040321-cluster6091	91.065	582	52	0	1	582	202	783	0	787
SWGX-4951	SRR17439747-cluster6091	90.722	582	54	0	1	582	202	783	0	776
SWGX-4951	SRR17439745-cluster6091	89.863	582	59	0	1	582	202	783	0	749
SWGX-4951	SRR17439744-cluster6091	89.347	582	62	0	1	582	202	783	0	732
SWGX-4951	SRR8720026-cluster6091	86.919	581	76	0	1	581	202	782	0	652
SWGX-4951	SRR22574045-cluster6091	86.919	581	76	0	1	581	202	782	0	652
SWGX-4951	DRR172093-cluster6091	86.919	581	76	0	1	581	202	782	0	652
SWGX-4951	CRR290829-cluster6091	86.919	581	76	0	1	581	202	782	0	652
SWGX-4951	SRR17439749-cluster6091	91.332	473	41	0	110	582	4	476	0	647
AYMT-4954	SRR17439748-cluster9220	80.564	1029	192	7	22	1046	565	1589	0	785
AYMT-4954	SRR17439751-cluster9220	80.526	1027	192	7	22	1044	565	1587	0	782
AYMT-4954	SRR17439745-cluster9220	80.369	1029	194	7	22	1046	565	1589	0	774
AYMT-4954	SRR17439747-cluster9220	80.156	1023	195	7	22	1040	565	1583	0	758
AYMT-4954	SRR17439749-cluster9220	81.157	605	106	7	22	622	565	1165	4.8e-134	479
Arath-4954	SRR17439745-cluster9220	75.836	1047	239	13	1	1040	544	1583	2.83e-146	520
Arath-4954	SRR17439750-cluster9220	76.115	1009	227	13	39	1040	586	1587	3.66e-145	516
Arath-4954	SRR17439748-cluster9220	75.74	1047	240	13	1	1040	544	1583	1.32e-144	514
Arath-4954	ERR2040320-cluster9220	76.068	1007	229	11	40	1040	214	1214	1.32e-144	514
Arath-4954	SRR17439751-cluster9220	75.968	1007	232	9	39	1040	582	1583	1.7e-143	510
Arath-4954	SRR17439747-cluster9220	75.298	1008	237	12	39	1040	582	1583	8.03e-132	472
Arath-4954	SRR17439749-cluster9220	78.741	588	117	8	39	622	582	1165	2.99e-106	387
CSSK-4954	SRR22574045-cluster9220	75.881	908	207	12	136	1037	679	1580	2.91e-126	453
CSSK-4954	ERR2040320-cluster9220	76.014	888	205	8	136	1019	310	1193	2.91e-126	453
CSSK-4954	ACY8-cluster9220	75.828	906	211	8	136	1037	680	1581	2.91e-126	453
CSSK-4954	SRR8720026-cluster9220	75.771	908	208	12	136	1037	679	1580	1.35e-124	448
CSSK-4954	SRR17439748-cluster9220	74.544	1041	257	8	1	1037	544	1580	1.35e-124	448
CSSK-4954	DRR172093-cluster9220	75.771	908	208	12	136	1037	679	1580	1.35e-124	448
CSSK-4954	SRR22557471-cluster9220	75.768	879	205	8	136	1010	679	1553	2.93e-121	436
CSSK-4954	SRR17439751-cluster9220	74.215	1051	263	8	1	1047	544	1590	3.79e-120	433
CSSK-4954	SRR17439750-cluster9220	74.184	1042	259	10	1	1037	548	1584	6.34e-118	425
CSSK-4954	SRR17439747-cluster9220	75.111	904	221	4	136	1037	679	1580	2.95e-116	420
CSSK-4954	SRR17439745-cluster9220	75.138	905	219	6	136	1037	679	1580	2.95e-116	420
CSSK-4954	SRR17439749-cluster9220	74.801	627	152	6	1	624	544	1167	1.88e-73	278
CSSK-4954	SRR17439744-cluster9220	73.885	628	153	10	1	624	548	1168	2.47e-62	241
CSSK-4954	SRR17439746-cluster9220	73.783	534	136	4	1	532	548	1079	2.5e-52	207
FGDU-4954	SRR17439750-cluster9220	80.233	1032	190	12	22	1046	569	1593	0	763
FGDU-4954	SRR17439747-cluster9220	78.993	1033	201	14	22	1046	565	1589	0	691
Memecylon_tr_combo_TC04G006100_hc-4954	ERR2040320-cluster9220	86.847	555	73	0	283	837	157	711	0	649
Memecylon_tr_combo_TC04G006100_hc-4954	SRR22574045-cluster9220	86.847	555	73	0	283	837	526	1080	0	645
Memecylon_tr_combo_TC04G006100_hc-4954	SRR22574045-cluster9220	87.956	274	33	0	1	274	106	379	1.89e-87	324
Memecylon_tr_combo_TC04G006100_hc-4954	SRR17439746-cluster9220	86.909	550	72	0	283	832	530	1079	0	645
Memecylon_tr_combo_TC04G006100_hc-4954	SRR17439746-cluster9220	95.29	276	13	0	1	276	110	385	6.47e-122	438
Memecylon_tr_combo_TC04G006100_hc-4954	SRR8720026-cluster9220	86.306	555	76	0	283	837	526	1080	3.58e-179	628
Memecylon_tr_combo_TC04G006100_hc-4954	SRR8720026-cluster9220	88.321	274	32	0	1	274	106	379	4.06e-89	329
Memecylon_tr_combo_TC04G006100_hc-4954	DRR172093-cluster9220	86.306	555	76	0	283	837	526	1080	3.58e-179	628
Memecylon_tr_combo_TC04G006100_hc-4954	DRR172093-cluster9220	88.321	274	32	0	1	274	106	379	4.06e-89	329
Memecylon_tr_combo_TC04G006100_hc-4954	CRR290829-cluster9220	86.306	555	76	0	283	837	530	1084	3.58e-179	628
Memecylon_tr_combo_TC04G006100_hc-4954	CRR290829-cluster9220	87.956	274	33	0	1	274	110	383	1.89e-87	324
Memecylon_tr_combo_TC04G006100_hc-4954	SRR17439750-cluster9220	95.29	276	13	0	1	276	110	385	6.47e-122	438
Memecylon_tr_combo_TC04G006100_hc-4954	SRR17439747-cluster9220	95.273	275	13	0	2	276	107	381	2.33e-121	436
Memecylon_tr_combo_TC04G006100_hc-4954	SRR17439749-cluster9220	94.928	276	14	0	1	276	106	381	3.01e-120	433
Memecylon_tr_combo_TC04G006100_hc-4954	SRR17439748-cluster9220	94.928	276	14	0	1	276	106	381	3.01e-120	433
Memecylon_tr_combo_TC04G006100_hc-4954	SRR17439745-cluster9220	94.928	276	14	0	1	276	106	381	3.01e-120	433
Memecylon_tr_combo_TC04G006100_hc-4954	SRR17439744-cluster9220	94.203	276	16	0	1	276	110	385	6.52e-117	422
Memecylon_tr_combo_TC04G006100_hc-4954	SRR17439751-cluster9220	93.841	276	17	0	1	276	106	381	3.03e-115	416
Memecylon_tr_combo_TC04G006100_hc-4954	SRR22557471-cluster9220	88.321	274	32	0	1	274	106	379	4.06e-89	329
RJNQ_GW_Vitvi_Genoscope_12X-4954	SRR8720026-cluster9220	79.21	861	163	12	22	877	565	1414	6e-168	592
RJNQ_GW_Vitvi_Genoscope_12X-4954	SRR22574045-cluster9220	79.094	861	164	12	22	877	565	1414	2.79e-166	586
RJNQ_GW_Vitvi_Genoscope_12X-4954	SRR22557471-cluster9220	78.923	854	166	10	28	877	571	1414	6.04e-163	575
RJNQ_GW_Vitvi_Genoscope_12X-4954	CRR290829-cluster9220	78.862	861	166	12	22	877	569	1418	6.04e-163	575
RJNQ_GW_Vitvi_Genoscope_12X-4954	DRR172093-cluster9220	78.746	861	167	12	22	877	565	1414	2.81e-161	569
SWGX-4954	ERR2040320-cluster9220	100	1047	0	0	1	1047	175	1221	0	1934
SWGX-4954	SRR17439750-cluster9220	93.034	1048	72	1	1	1047	547	1594	0	1530
SWGX-4954	ACY8-cluster9220	92.939	1048	72	2	1	1047	545	1591	0	1524
SWGX-4954	SRR17439748-cluster9220	92.844	1048	74	1	1	1047	543	1590	0	1519
SWGX-4954	SRR17439751-cluster9220	92.727	1045	75	1	1	1044	543	1587	0	1507
SWGX-4954	SRR17439745-cluster9220	92.462	1048	78	1	1	1047	543	1590	0	1496
SWGX-4954	SRR17439747-cluster9220	91.762	1044	86	0	4	1047	547	1590	0	1452
SWGX-4954	SRR8720026-cluster9220	91.317	1048	90	1	1	1047	543	1590	0	1430
SWGX-4954	SRR22574045-cluster9220	91.325	1049	88	3	1	1047	543	1590	0	1430
SWGX-4954	CRR290829-cluster9220	91.039	1049	91	3	1	1047	547	1594	0	1413
SWGX-4954	DRR172093-cluster9220	90.753	1049	94	3	1	1047	543	1590	0	1397
SWGX-4954	SRR22557471-cluster9220	91.485	1010	83	3	1	1008	543	1551	0	1386
SWGX-4954	SRR17439749-cluster9220	93.6	625	39	1	1	624	543	1167	0	931
SWGX-4954	SRR17439744-cluster9220	91.36	625	50	2	1	624	547	1168	0	852
SWGX-4954	SRR17439746-cluster9220	93.621	533	33	1	1	532	547	1079	0	795
Tibouchina_TC04G006100_hc-4954	SRR8720026-cluster9220	96.075	535	21	0	300	834	546	1080	0	872
Tibouchina_TC04G006100_hc-4954	SRR8720026-cluster9220	92.691	301	22	0	1	301	88	388	2.3e-126	453
Tibouchina_TC04G006100_hc-4954	SRR22574045-cluster9220	95.701	535	23	0	300	834	546	1080	0	861
Tibouchina_TC04G006100_hc-4954	SRR22574045-cluster9220	92.359	301	23	0	1	301	88	388	1.07e-124	448
Tibouchina_TC04G006100_hc-4954	SRR22557471-cluster9220	95.701	535	23	0	300	834	546	1080	0	861
Tibouchina_TC04G006100_hc-4954	SRR22557471-cluster9220	92.691	301	22	0	1	301	88	388	2.3e-126	453
Tibouchina_TC04G006100_hc-4954	DRR172093-cluster9220	95.701	535	23	0	300	834	546	1080	0	861
Tibouchina_TC04G006100_hc-4954	DRR172093-cluster9220	92.691	301	22	0	1	301	88	388	2.3e-126	453
Tibouchina_TC04G006100_hc-4954	CRR290829-cluster9220	95.327	535	25	0	300	834	550	1084	0	850
Tibouchina_TC04G006100_hc-4954	CRR290829-cluster9220	91.694	301	25	0	1	301	92	392	2.32e-121	436
Tibouchina_TC04G006100_hc-4954	ERR2040320-cluster9220	93.446	534	35	0	301	834	178	711	0	793
Tibouchina_TC04G006100_hc-4954	ACY8-cluster9220	93.446	534	35	0	301	834	548	1081	0	793
Tibouchina_TC04G006100_hc-4954	SRR17439750-cluster9220	92.336	535	41	0	300	834	550	1084	0	761
Tibouchina_TC04G006100_hc-4954	SRR17439749-cluster9220	92.336	535	41	0	300	834	546	1080	0	761
Tibouchina_TC04G006100_hc-4954	SRR17439749-cluster9220	83.502	297	49	0	3	299	90	386	4.11e-79	296
Tibouchina_TC04G006100_hc-4954	SRR17439748-cluster9220	92.336	535	41	0	300	834	546	1080	0	761
Tibouchina_TC04G006100_hc-4954	SRR17439748-cluster9220	84.281	299	47	0	1	299	88	386	1.47e-83	311
Tibouchina_TC04G006100_hc-4954	SRR17439746-cluster9220	92.075	530	42	0	300	829	550	1079	0	747
Tibouchina_TC04G006100_hc-4954	SRR17439746-cluster9220	84.615	299	46	0	1	299	92	390	3.15e-85	316
Tibouchina_TC04G006100_hc-4954	SRR17439751-cluster9220	91.776	535	44	0	300	834	546	1080	0	745
Tibouchina_TC04G006100_hc-4954	SRR17439751-cluster9220	83.278	299	50	0	1	299	88	386	1.48e-78	294
Tibouchina_TC04G006100_hc-4954	SRR17439747-cluster9220	91.402	535	46	0	300	834	546	1080	0	734
Tibouchina_TC04G006100_hc-4954	SRR17439747-cluster9220	85.284	299	44	0	1	299	88	386	1.46e-88	327
Tibouchina_TC04G006100_hc-4954	SRR17439745-cluster9220	90.841	535	49	0	300	834	546	1080	0	717
Tibouchina_TC04G006100_hc-4954	SRR17439745-cluster9220	85	300	45	0	1	300	88	387	1.88e-87	324
Tibouchina_TC04G006100_hc-4954	SRR17439744-cluster9220	90.841	535	49	0	300	834	550	1084	0	717
UAXP-4954	ERR2040320-cluster9220	76.67	1003	226	8	40	1038	214	1212	3.61e-155	549
Vitvi_Genoscope_12X-4954	SRR8720026-cluster9220	75.966	595	113	17	319	910	847	1414	1.17e-80	302
Vitvi_Genoscope_12X-4954	SRR22574045-cluster9220	75.63	595	115	17	319	910	847	1414	2.53e-77	291
Vitvi_Genoscope_12X-4954	SRR22557471-cluster9220	75.839	596	112	16	319	910	847	1414	3.27e-76	287
Vitvi_Genoscope_12X-4954	DRR172093-cluster9220	75.294	595	117	17	319	910	847	1414	5.47e-74	279
Vitvi_Genoscope_12X-4954	CRR290829-cluster9220	75.294	595	117	17	319	910	851	1418	5.47e-74	279
scaffold_WWQZ_2011667_Medinilla_magnifica-4954	SRR17439750-cluster9220	94.867	1500	75	2	2	1500	93	1591	0	2342
scaffold_WWQZ_2011667_Medinilla_magnifica-4954	SRR17439745-cluster9220	94.867	1500	75	2	2	1500	89	1587	0	2342
scaffold_WWQZ_2011667_Medinilla_magnifica-4954	SRR17439751-cluster9220	94.607	1502	81	0	2	1503	89	1590	0	2326
scaffold_WWQZ_2011667_Medinilla_magnifica-4954	SRR17439748-cluster9220	94.663	1499	80	0	2	1500	89	1587	0	2326
scaffold_WWQZ_2011667_Medinilla_magnifica-4954	SRR17439747-cluster9220	94.051	1496	89	0	2	1497	89	1584	0	2270
scaffold_WWQZ_2011667_Medinilla_magnifica-4954	ACY8-cluster9220	90.575	1496	139	2	2	1496	90	1584	0	1980
scaffold_WWQZ_2011667_Medinilla_magnifica-4954	SRR8720026-cluster9220	89.993	1499	150	0	2	1500	89	1587	0	1938
scaffold_WWQZ_2011667_Medinilla_magnifica-4954	SRR22574045-cluster9220	89.927	1499	151	0	2	1500	89	1587	0	1932
scaffold_WWQZ_2011667_Medinilla_magnifica-4954	CRR290829-cluster9220	89.86	1499	152	0	2	1500	93	1591	0	1927
scaffold_WWQZ_2011667_Medinilla_magnifica-4954	DRR172093-cluster9220	89.833	1495	152	0	2	1496	89	1583	0	1919
scaffold_WWQZ_2011667_Medinilla_magnifica-4954	SRR22557471-cluster9220	89.884	1463	148	0	2	1464	89	1551	0	1882
scaffold_WWQZ_2011667_Medinilla_magnifica-4954	ERR2040320-cluster9220	93.103	1218	84	0	283	1500	1	1218	0	1784
scaffold_WWQZ_2011667_Medinilla_magnifica-4954	SRR17439749-cluster9220	95.362	1078	50	0	3	1080	90	1167	0	1714
scaffold_WWQZ_2011667_Medinilla_magnifica-4954	SRR17439744-cluster9220	93.327	1079	69	1	2	1080	93	1168	0	1591
scaffold_WWQZ_2011667_Medinilla_magnifica-4954	SRR17439746-cluster9220	95.02	1004	45	1	4	1007	95	1093	0	1572
AEPI-5032	SRR22557471-cluster3361	73.947	641	155	10	275	909	944	1578	1.28e-64	248
AEPI-5032	ERR2040320-cluster3361	73.628	656	163	6	259	909	574	1224	1.66e-63	244
AEPI-5032	SRR8720026-cluster3361	73.261	647	169	4	265	909	925	1569	3.59e-60	233
AEPI-5032	ERR2040321-cluster3361	72.897	642	160	11	275	909	548	1182	6.06e-53	209
AEPI-5032	SRR17439744-cluster3361	72.274	642	161	11	275	909	899	1530	3.67e-45	183
AEPI-5032	SRR17439748-cluster3361	73.028	545	133	11	275	812	923	1460	4.75e-44	180
AJJE_GW_Orysa-5032	CRR290829-cluster3361	76.019	834	165	24	4	827	214	1022	9.56e-111	401
Ambtr-5032	SRR22557471-cluster3361	74.586	665	143	24	250	901	928	1579	9.75e-71	268
Ambtr-5032	SRR8720026-cluster3361	74.513	667	140	27	250	901	919	1570	4.54e-69	263
CAQZ-5032	ERR2040320-cluster3361	78.683	319	64	4	646	962	910	1226	6.4e-53	209
CCID-5032	ERR2040320-cluster3361	78.022	637	140	0	250	886	577	1213	9.18e-111	401
CCID-5032	SRR17439748-cluster3361	77.9	638	139	2	250	886	910	1546	4.27e-109	396
CCID-5032	SRR17439746-cluster3361	77.969	640	135	3	250	886	595	1231	4.27e-109	396
CCID-5032	ERR2040321-cluster3361	77.9	638	139	2	250	886	535	1171	4.27e-109	396
CCID-5032	SRR17439743-cluster3361	77.656	640	137	3	250	886	187	823	9.25e-106	385
CCID-5032	SRR17439745-cluster3361	77.067	641	139	5	250	886	519	1155	4.33e-99	363
CKDK-5032	ERR2040320-cluster3361	78.022	637	134	6	247	880	580	1213	4.24e-109	396
SLYR-5032	ERR2040320-cluster3361	78.321	655	137	5	261	913	577	1228	9.24e-116	418
SLYR-5032	SRR17439748-cluster3361	77.238	659	137	12	261	913	910	1561	2.03e-102	374
SLYR-5032	ERR2040321-cluster3361	77.017	657	142	9	261	913	535	1186	9.44e-101	368
SLYR-5032	SRR17439746-cluster3361	76.712	657	144	7	261	913	595	1246	2.04e-97	357
SLYR-5032	SRR17439743-cluster3361	76.408	657	146	7	261	913	187	838	4.42e-94	346
SLYR-5032	SRR17439745-cluster3361	75.988	658	147	9	261	913	519	1170	4.45e-89	329
WWQZ_GW_Orysa-5032	ERR2040321-cluster3361	98.907	915	1	1	10	924	283	1188	0	1626
WWQZ_GW_Orysa-5032	SRR17439748-cluster3361	96.693	877	26	2	48	924	690	1563	0	1456
WWQZ_GW_Orysa-5032	SRR17439749-cluster3361	94.875	878	43	2	48	924	684	1560	0	1371
WWQZ_GW_Orysa-5032	SRR17439744-cluster3361	94.869	877	39	3	48	924	666	1536	0	1365
WWQZ_GW_Orysa-5032	SRR17439743-cluster3361	94.762	840	44	0	85	924	1	840	0	1308
WWQZ_GW_Orysa-5032	SRR17439745-cluster3361	93.622	878	51	4	48	924	299	1172	0	1306
WWQZ_GW_Orysa-5032	SRR17439746-cluster3361	93.533	866	54	2	60	924	384	1248	0	1288
WWQZ_GW_Orysa-5032	ERR2040320-cluster3361	92.58	876	62	2	52	924	355	1230	0	1254
WWQZ_GW_Orysa-5032	SRR8720026-cluster3361	90.941	861	75	2	66	923	714	1574	0	1155
WWQZ_GW_Orysa-5032	SRR22557471-cluster3361	89.542	918	84	7	10	924	676	1584	0	1153
WWQZ_GW_Orysa-5032	SRR22574045-cluster3361	90.719	862	77	2	66	924	45	906	0	1146
WWQZ_GW_Orysa-5032	CRR290829-cluster3361	90.487	862	79	2	66	924	267	1128	0	1134
WWQZ_GW_Orysa-5032	SRR17439742-cluster3361	92.683	656	39	4	10	665	281	927	0	937
WWQZ_GW_Orysa-5032	ACY8-cluster3361	87.859	766	82	8	10	774	673	1428	0	889
WWQZ_GW_Orysa-5032	SRR17439751-cluster3361	93.888	409	25	0	118	526	1	409	8.58e-176	617
WWQZ_GW_Orysa-5032	DRR172093-cluster3361	93.169	366	25	0	358	723	1	366	6.87e-152	538
FGDU-5034	ERR2040320-cluster8911	77.397	730	149	13	9	730	237	958	2.07e-116	420
FGDU-5034	SRR17439748-cluster8911	76.56	721	157	11	16	730	385	1099	7.54e-106	385
FGDU-5034	SRR17439745-cluster8911	76.454	722	156	13	16	730	391	1105	3.51e-104	379
XBKS-5034	SRR17439748-cluster8911	75.493	608	128	13	16	608	385	986	1.28e-73	278
XBKS-5034	ERR2040320-cluster8911	74.513	616	132	16	10	608	238	845	1.3e-63	244
XBKS-5034	SRR17439745-cluster8911	74.3	607	137	11	16	608	391	992	6.03e-62	239
AYMT-5090	ERR2040320-cluster5391	81.159	483	81	7	24	501	237	714	2.34e-104	379
FGDU_GW_Ambtr-5090	ERR2040320-cluster5391	80.335	478	86	7	28	501	241	714	3.94e-97	355
RJNQ-5090	SRR22557471-cluster5391	80.169	474	92	2	24	496	175	647	1.42e-96	353
SXCE-5090	SRR17439744-cluster5391	77.597	491	106	4	10	498	211	699	8.65e-79	294
SXCE-5090	SRR17439745-cluster5391	77.479	484	107	2	16	498	235	717	4.03e-77	289
UAXP-5090	SRR22557471-cluster5391	78.288	479	101	3	24	501	175	651	4.02e-82	305
WWQZ-5090	ERR2040321-cluster5391	100	501	0	0	1	501	208	708	0	926
WWQZ-5090	SRR17439743-cluster5391	98.004	501	10	0	1	501	217	717	0	870
WWQZ-5090	SRR17439742-cluster5391	97.006	501	15	0	1	501	217	717	0	843
WWQZ-5090	SRR17439747-cluster5391	96.774	496	16	0	6	501	222	717	0	828
WWQZ-5090	SRR17439751-cluster5391	96.371	496	18	0	6	501	222	717	0	817
WWQZ-5090	SRR17439744-cluster5391	96.008	501	20	0	1	501	199	699	0	815
WWQZ-5090	SRR17439746-cluster5391	95.968	496	20	0	6	501	222	717	0	806
WWQZ-5090	SRR17439745-cluster5391	95.409	501	23	0	1	501	217	717	0	798
WWQZ-5090	ERR2040320-cluster5391	93.004	486	34	0	16	501	229	714	0	710
WWQZ-5090	SRR22557471-cluster5391	90.664	482	45	0	15	496	166	647	0	641
WWQZ-5090	CRR290829-cluster5391	89.834	482	49	0	15	496	237	718	1.27e-176	619
WWQZ-5090	SRR8720026-cluster5391	89.627	482	50	0	15	496	237	718	5.89e-175	614
WWQZ-5090	SRR17439750-cluster5391	95.152	165	8	0	1	165	204	368	8.83e-69	261
WWQZ-5090	SRR17439748-cluster5391	95.57	158	7	0	1	158	217	374	1.48e-66	254
XHKT-5090	SRR17439744-cluster5391	75.84	476	106	8	28	498	228	699	1.91e-60	233
XHKT-5090	SRR17439745-cluster5391	75.626	439	99	7	64	498	283	717	8.97e-54	211
YZVJ-5090	SRR17439744-cluster5391	77.35	468	101	5	28	492	228	693	4.06e-72	272
YZVJ-5090	ERR2040320-cluster5391	76.956	473	105	4	22	492	238	708	1.89e-70	267
YZVJ-5090	SRR17439745-cluster5391	76.744	473	106	4	22	492	241	711	8.78e-69	261
Affzelli_hit-5116	SRR17439747-cluster5290	92.529	174	13	0	6	179	1032	1205	6.27e-66	250
Affzelli_hit-5116	SRR17439748-cluster5290	92.486	173	13	0	7	179	1041	1213	2.26e-65	248
Affzelli_hit-5116	SRR17439751-cluster5290	91.908	173	14	0	7	179	1062	1234	1.05e-63	243
Affzelli_hit-5116	SRR17439749-cluster5290	91.908	173	14	0	7	179	1033	1205	1.05e-63	243
Affzelli_hit-5116	SRR17439746-cluster5290	91.329	173	15	0	7	179	1033	1205	4.88e-62	237
Affzelli_hit-5116	SRR17439745-cluster5290	91.329	173	15	0	7	179	1033	1205	4.88e-62	237
Affzelli_hit-5116	ERR2040321-cluster5290	91.176	170	15	0	7	176	1040	1209	2.27e-60	231
Affzelli_hit-5116	SRR8720026-cluster5290	89.412	170	18	0	7	176	1062	1231	2.29e-55	215
Affzelli_hit-5116	CRR290829-cluster5290	89.412	170	18	0	7	176	1063	1232	2.29e-55	215
Affzelli_hit-5116	ERR2040320-cluster5290	88.439	173	20	0	7	179	1015	1187	1.06e-53	209
Affzelli_hit-5116	DRR172093-cluster5290	88.235	170	20	0	7	176	583	752	4.95e-52	204
Affzelli_hit-5116	SRR22557471-cluster5290	86.471	170	23	0	7	176	583	752	4.99e-47	187
Arath-5116	ACY8-cluster5290	74.166	809	189	16	234	1032	492	1290	1.12e-85	318
FGDU_GW_WVEF_EG_Arath-5116	ACY8-cluster5290	76.673	1046	223	17	16	1049	277	1313	4.65e-159	562
FGDU_GW_WVEF_EG_Arath-5116	SRR17439748-cluster5290	76.2	1042	231	13	16	1047	285	1319	2.82e-151	536
FGDU_GW_WVEF_EG_Arath-5116	SRR17439742-cluster5290	76.104	1042	232	13	16	1047	307	1341	1.31e-149	531
FGDU_GW_WVEF_EG_Arath-5116	SRR17439746-cluster5290	75.816	1042	235	13	16	1047	277	1311	1.32e-144	514
FGDU_GW_WVEF_EG_Arath-5116	SRR17439745-cluster5290	75.813	1046	234	15	16	1050	277	1314	1.32e-144	514
FGDU_GW_WVEF_EG_Arath-5116	SRR17439743-cluster5290	75.743	1043	234	15	16	1047	277	1311	6.14e-143	508
FGDU_GW_WVEF_EG_Arath-5116	SRR17439749-cluster5290	75.746	1039	233	15	20	1047	281	1311	2.21e-142	507
LAPO-5116	ACY8-cluster5290	74.846	811	188	15	209	1011	488	1290	3e-96	353
LAPO-5116	SRR17439743-cluster5290	74.341	834	194	19	209	1032	488	1311	3.02e-91	337
SWGX-5116	ERR2040320-cluster5290	100	1053	0	0	1	1053	244	1296	0	1945
SWGX-5116	SRR17439749-cluster5290	93.333	1050	68	2	2	1050	263	1311	0	1550
SWGX-5116	SRR17439748-cluster5290	93.333	1050	68	2	2	1050	271	1319	0	1550
SWGX-5116	SRR17439746-cluster5290	93.327	1049	70	0	2	1050	263	1311	0	1550
SWGX-5116	SRR17439742-cluster5290	93.327	1049	70	0	2	1050	293	1341	0	1550
SWGX-5116	SRR17439743-cluster5290	93.232	1049	71	0	2	1050	263	1311	0	1544
SWGX-5116	SRR17439747-cluster5290	93.041	1049	73	0	2	1050	263	1311	0	1533
SWGX-5116	SRR17439745-cluster5290	92.952	1050	74	0	2	1051	263	1312	0	1530
SWGX-5116	ERR2040321-cluster5290	92.476	1050	79	0	1	1050	269	1318	0	1502
SWGX-5116	SRR17439751-cluster5290	92.374	1049	80	0	2	1050	292	1340	0	1495
SWGX-5116	ACY8-cluster5290	88	1050	126	0	2	1051	263	1312	0	1242
SWGX-5116	CRR290829-cluster5290	87.821	1051	128	0	1	1051	292	1342	0	1232
SWGX-5116	SRR8720026-cluster5290	87.631	1051	130	0	1	1051	291	1341	0	1221
SWGX-5116	DRR172093-cluster5290	87.56	836	104	0	216	1051	27	862	0	968
SWGX-5116	SRR22557471-cluster5290	87.44	836	105	0	216	1051	27	862	0	963
SWGX-5116	SRR17439750-cluster5290	94.26	453	26	0	598	1050	1	453	0	693
SWGX-5116	SRR17439744-cluster5290	89.262	298	32	0	2	299	291	588	2.34e-102	374
Tibouchina_hit-5116	SRR8720026-cluster5290	95.726	117	5	0	1	117	1062	1178	8.36e-48	189
Tibouchina_hit-5116	CRR290829-cluster5290	95.726	117	5	0	1	117	1063	1179	8.36e-48	189
Tibouchina_hit-5116	DRR172093-cluster5290	94.017	117	7	0	1	117	583	699	1.81e-44	178
Tibouchina_hit-5116	SRR22557471-cluster5290	92.308	117	9	0	1	117	583	699	3.92e-41	167
YNUE-5116	SRR8720026-cluster5290	77.62	916	186	15	127	1034	417	1321	2.19e-152	540
YNUE-5116	CRR290829-cluster5290	77.268	915	191	13	127	1034	418	1322	2.21e-147	523
YNUE-5116	ACY8-cluster5290	76.815	923	205	6	104	1023	365	1281	1.72e-143	510
YNUE-5116	SRR17439751-cluster5290	76.709	936	201	12	125	1053	415	1340	7.99e-142	505
YNUE-5116	SRR22557471-cluster5290	77.913	824	169	9	216	1034	27	842	2.87e-141	503
YNUE-5116	DRR172093-cluster5290	77.184	824	175	9	216	1034	27	842	2.91e-131	470
scaffold_WWQZ_2017055_Medinilla_magnifica-5116	ERR2040321-cluster5290	98.739	1269	1	1	1	1254	53	1321	0	2241
scaffold_WWQZ_2017055_Medinilla_magnifica-5116	SRR17439748-cluster5290	94.169	1269	59	1	1	1254	54	1322	0	1919
scaffold_WWQZ_2017055_Medinilla_magnifica-5116	SRR17439746-cluster5290	94.169	1269	59	1	1	1254	46	1314	0	1919
scaffold_WWQZ_2017055_Medinilla_magnifica-5116	SRR17439742-cluster5290	94.169	1269	59	1	1	1254	76	1344	0	1919
scaffold_WWQZ_2017055_Medinilla_magnifica-5116	SRR17439743-cluster5290	94.002	1267	61	2	1	1252	46	1312	0	1905
scaffold_WWQZ_2017055_Medinilla_magnifica-5116	SRR17439745-cluster5290	93.913	1265	62	1	2	1251	47	1311	0	1895
scaffold_WWQZ_2017055_Medinilla_magnifica-5116	SRR17439749-cluster5290	93.701	1270	63	4	1	1254	46	1314	0	1886
scaffold_WWQZ_2017055_Medinilla_magnifica-5116	SRR17439747-cluster5290	93.612	1268	66	1	2	1254	47	1314	0	1879
scaffold_WWQZ_2017055_Medinilla_magnifica-5116	SRR17439751-cluster5290	93.144	1269	72	1	1	1254	75	1343	0	1847
scaffold_WWQZ_2017055_Medinilla_magnifica-5116	ERR2040320-cluster5290	92.051	1170	93	0	82	1251	124	1293	0	1646
scaffold_WWQZ_2017055_Medinilla_magnifica-5116	ACY8-cluster5290	87.143	1190	151	2	63	1251	123	1311	0	1349
scaffold_WWQZ_2017055_Medinilla_magnifica-5116	CRR290829-cluster5290	87.08	1161	150	0	91	1251	181	1341	0	1314
scaffold_WWQZ_2017055_Medinilla_magnifica-5116	SRR8720026-cluster5290	86.994	1161	151	0	91	1251	180	1340	0	1308
scaffold_WWQZ_2017055_Medinilla_magnifica-5116	SRR22557471-cluster5290	87.305	835	106	0	417	1251	27	861	0	955
scaffold_WWQZ_2017055_Medinilla_magnifica-5116	DRR172093-cluster5290	87.305	835	106	0	417	1251	27	861	0	955
scaffold_WWQZ_2017055_Medinilla_magnifica-5116	SRR17439750-cluster5290	95.395	456	21	0	799	1254	1	456	0	726
scaffold_WWQZ_2017055_Medinilla_magnifica-5116	SRR17439744-cluster5290	88.35	515	45	2	1	500	74	588	9.13e-172	604
FEDW_GW_BZDF_EG_Orysa-5123	SRR17439747-cluster7616	70.942	764	192	23	7	749	160	914	6.52e-37	156
FEDW_GW_BZDF_EG_Orysa-5123	SRR17439749-cluster7616	71.402	535	135	16	230	749	79	610	5.11e-28	126
YKQR-5123	SRR22574045-cluster7616	80.392	561	108	2	203	762	329	888	4.57e-118	425
YKQR-5123	CRR290829-cluster7616	80.392	561	108	2	203	762	329	888	4.57e-118	425
YKQR-5123	SRR8720026-cluster7616	77.058	741	156	10	29	762	155	888	9.9e-115	414
YKQR-5123	DRR172093-cluster7616	79.679	561	112	2	203	762	329	888	2.14e-111	403
YKQR-5123	SRR17439743-cluster7616	75.968	749	170	9	19	762	172	915	1.3e-103	377
YKQR-5123	ERR2040320-cluster7616	75.61	738	172	8	29	762	38	771	4.7e-98	359
YKQR-5123	SRR17439751-cluster7616	78.652	534	112	2	230	762	5	537	2.19e-96	353
YKQR-5123	SRR17439749-cluster7616	78.277	534	114	2	230	762	79	611	4.74e-93	342
YKQR-5123	ERR2040321-cluster7616	76.673	523	118	4	19	539	169	689	2.25e-76	287
YKQR-5123	SRR17439746-cluster7616	76.969	508	108	8	19	521	172	675	1.05e-74	281
YKQR-5123	SRR17439745-cluster7616	78.325	406	88	0	230	635	74	479	3.79e-69	263
scaffold_WWQZ_2034755_Medinilla_magnifica-5162	SRR17439747-cluster9537	91.887	1553	111	2	83	1620	6	1558	0	2156
scaffold_WWQZ_2034755_Medinilla_magnifica-5162	SRR8720026-cluster9537	86.607	1553	189	6	85	1620	8	1558	0	1698
scaffold_WWQZ_2034755_Medinilla_magnifica-5162	ACY8-cluster9537	84.615	1560	221	8	78	1620	1	1558	0	1533
scaffold_WWQZ_2034755_Medinilla_magnifica-5162	DRR172093-cluster9537	86.276	1246	152	6	392	1620	2	1245	0	1336
scaffold_WWQZ_2034755_Medinilla_magnifica-5162	SRR17439745-cluster9537	92.279	816	63	0	805	1620	1	816	0	1158
AJJE_GW_Arath-5163	SRR17439747-cluster4496	76.005	1667	383	14	21	1680	21	1677	0	846
AJJE_GW_Arath-5163	SRR22574045-cluster4496	76.377	1579	356	14	21	1592	21	1589	0	833
AJJE_GW_Arath-5163	ERR2040320-cluster4496	75.825	1667	386	14	21	1680	24	1680	0	830
AJJE_GW_Arath-5163	SRR17439746-cluster4496	76.687	1497	340	7	21	1514	75	1565	0	822
AJJE_GW_Arath-5163	ERR2040321-cluster4496	76.743	1492	334	11	28	1514	1	1484	0	821
AJJE_GW_Arath-5163	SRR17439745-cluster4496	76.651	1499	337	10	21	1514	21	1511	0	817
AJJE_GW_Arath-5163	SRR17439742-cluster4496	76.533	1500	339	10	21	1515	21	1512	0	808
AJJE_GW_Arath-5163	SRR17439749-cluster4496	76.003	1271	294	8	21	1287	75	1338	0	647
AJJE_GW_Arath-5163	ACY8-cluster4496	76.08	949	216	8	8	952	8	949	1.69e-135	484
AJJE_GW_Arath-5163	SRR17439748-cluster4496	75.567	573	134	5	21	590	21	590	3.08e-73	278
BZDF-5163	ERR2040320-cluster4496	78.333	1680	358	6	1	1677	4	1680	0	1081
BZDF-5163	CRR290829-cluster4496	77.169	1660	371	8	22	1677	22	1677	0	959
BZDF-5163	SRR22574045-cluster4496	76.974	1646	371	8	36	1677	36	1677	0	933
BZDF-5163	SRR8720026-cluster4496	76.74	1681	383	8	1	1677	1	1677	0	931
BZDF-5163	SRR22557471-cluster4496	75.956	1647	386	10	1	1642	12	1653	0	839
FGDU_GW_Arath-5163	SRR17439747-cluster4496	77.745	1676	365	8	21	1692	21	1692	0	1024
FGDU_GW_Arath-5163	SRR17439745-cluster4496	78.414	1501	312	9	21	1515	21	1515	0	966
FGDU_GW_Arath-5163	ERR2040321-cluster4496	78.203	1491	319	6	28	1515	1	1488	0	948
FGDU_GW_Arath-5163	SRR17439750-cluster4496	81.514	898	164	2	619	1515	1	897	0	737
HKMQ-5163	ERR2040320-cluster4496	76.884	982	223	4	1	980	4	983	2.61e-156	553
LKKX-5163	SRR22574045-cluster4496	77.419	1116	220	19	7	1097	37	1145	0	636
LKKX-5163	SRR8720026-cluster4496	77.273	1122	223	19	1	1097	31	1145	1.32e-179	630
LKKX-5163	CRR290829-cluster4496	77.191	1118	231	13	1	1097	31	1145	1.32e-179	630
LKKX-5163	SRR17439747-cluster4496	77.184	1122	224	14	1	1097	31	1145	6.14e-178	625
LKKX-5163	SRR17439746-cluster4496	77.135	1124	221	17	1	1097	85	1199	2.85e-176	619
LKKX-5163	ERR2040321-cluster4496	77.094	1122	225	22	1	1097	4	1118	2.85e-176	619
LKKX-5163	ERR2040320-cluster4496	76.937	1123	233	9	1	1101	34	1152	3.69e-175	616
LKKX-5163	SRR17439749-cluster4496	76.607	1120	234	11	1	1097	85	1199	6.22e-168	592
LKKX-5163	SRR17439742-cluster4496	76.607	1120	234	11	1	1097	31	1145	6.22e-168	592
LKKX-5163	SRR22557471-cluster4496	76.271	1121	236	17	1	1097	42	1156	2.92e-161	569
LKKX-5163	SRR17439750-cluster4496	85	440	64	2	659	1097	89	527	5.13e-124	446
QUTB-5163	CRR290829-cluster4496	78.313	1683	353	11	22	1698	22	1698	0	1075
QUTB-5163	SRR22557471-cluster4496	77.471	1629	351	14	22	1642	33	1653	0	961
RJNQ_GW_Arath-5163	SRR17439749-cluster4496	76.026	1243	275	18	21	1250	75	1307	3.42e-177	623
SWGX-5163	ERR2040320-cluster4496	100	1698	0	0	1	1698	4	1701	0	3136
SWGX-5163	SRR17439747-cluster4496	93.569	1695	107	2	1	1694	1	1694	0	2525
SWGX-5163	CRR290829-cluster4496	93.408	1699	110	2	1	1698	1	1698	0	2516
SWGX-5163	SRR8720026-cluster4496	93.114	1699	115	2	1	1698	1	1698	0	2488
SWGX-5163	SRR22574045-cluster4496	93.055	1699	116	2	1	1698	1	1698	0	2483
SWGX-5163	SRR17439742-cluster4496	93.931	1516	90	2	1	1515	1	1515	0	2289
SWGX-5163	SRR22557471-cluster4496	91.788	1644	133	2	1	1643	12	1654	0	2287
SWGX-5163	SRR17439746-cluster4496	93.799	1516	92	2	1	1515	55	1569	0	2278
SWGX-5163	SRR17439745-cluster4496	93.536	1516	96	2	1	1515	1	1515	0	2255
SWGX-5163	ERR2040321-cluster4496	93.754	1489	91	2	28	1515	1	1488	0	2233
SWGX-5163	SRR17439749-cluster4496	92.918	1285	89	2	1	1284	55	1338	0	1868
SWGX-5163	SRR17439750-cluster4496	94.537	897	49	0	619	1515	1	897	0	1386
SWGX-5163	ACY8-cluster4496	91.895	950	75	2	1	949	1	949	0	1327
SWGX-5163	SRR17439748-cluster4496	92.525	602	43	2	1	601	1	601	0	861
SWGX-5163	DRR172093-cluster4496	90.709	409	36	2	364	771	1	408	2.74e-153	544
Tibouchina_hc-5163	CRR290829-cluster4496	93.534	232	10	3	1	228	808	1038	4.73e-93	340
Tibouchina_hc-5163	SRR22574045-cluster4496	92.672	232	12	3	1	228	808	1038	1.02e-89	329
Tibouchina_hc-5163	SRR22557471-cluster4496	92.241	232	13	4	1	228	819	1049	4.76e-88	324
Tibouchina_hc-5163	SRR8720026-cluster4496	91.81	232	14	3	1	228	808	1038	2.22e-86	318
Tibouchina_hc-5163	ERR2040320-cluster4496	91.81	232	14	3	1	228	811	1041	2.22e-86	318
Tibouchina_hc-5163	SRR17439750-cluster4496	90.948	232	16	3	1	228	190	420	4.8e-83	307
Tibouchina_hc-5163	SRR17439742-cluster4496	90.948	232	16	3	1	228	808	1038	4.8e-83	307
Tibouchina_hc-5163	ERR2040321-cluster4496	90.948	232	16	3	1	228	781	1011	4.8e-83	307
Tibouchina_hc-5163	SRR17439746-cluster4496	90.517	232	17	3	1	228	862	1092	2.23e-81	302
Tibouchina_hc-5163	SRR17439745-cluster4496	90.517	232	17	4	1	228	808	1038	2.23e-81	302
Tibouchina_hc-5163	SRR17439747-cluster4496	89.224	232	20	3	1	228	808	1038	2.25e-76	285
Tibouchina_hc-5163	ACY8-cluster4496	98.333	120	2	0	1	120	808	927	3.87e-54	211
WWQZ_GW_Arath-5163	ERR2040321-cluster4496	99.866	1488	2	0	28	1515	1	1488	0	2737
WWQZ_GW_Arath-5163	SRR17439747-cluster4496	95.836	1657	69	0	21	1677	21	1677	0	2678
WWQZ_GW_Arath-5163	SRR17439746-cluster4496	97.926	1495	31	0	21	1515	75	1569	0	2590
WWQZ_GW_Arath-5163	SRR17439742-cluster4496	97.86	1495	32	0	21	1515	21	1515	0	2584
WWQZ_GW_Arath-5163	SRR17439745-cluster4496	97.525	1495	37	0	21	1515	21	1515	0	2556
WWQZ_GW_Arath-5163	ERR2040320-cluster4496	92.159	1658	128	2	21	1677	24	1680	0	2340
WWQZ_GW_Arath-5163	CRR290829-cluster4496	92.607	1569	116	0	21	1589	21	1589	0	2255
WWQZ_GW_Arath-5163	SRR22574045-cluster4496	92.161	1569	123	0	21	1589	21	1589	0	2217
WWQZ_GW_Arath-5163	SRR8720026-cluster4496	92.097	1569	124	0	21	1589	21	1589	0	2211
WWQZ_GW_Arath-5163	SRR17439749-cluster4496	97.468	1264	32	0	21	1284	75	1338	0	2158
WWQZ_GW_Arath-5163	SRR22557471-cluster4496	91.141	1569	139	0	21	1589	32	1600	0	2128
WWQZ_GW_Arath-5163	SRR17439750-cluster4496	97.436	897	23	0	619	1515	1	897	0	1530
WWQZ_GW_Arath-5163	ACY8-cluster4496	92.569	942	70	0	8	949	8	949	0	1352
WWQZ_GW_Arath-5163	SRR17439748-cluster4496	97.755	579	13	0	21	599	21	599	0	998
WWQZ_GW_Arath-5163	DRR172093-cluster4496	89.681	407	42	0	364	770	1	407	4.63e-146	520
XFJG-5163	SRR17439745-cluster4496	79.027	987	201	5	238	1221	532	1515	0	671
XFJG-5163	ERR2040321-cluster4496	78.926	987	202	5	238	1221	505	1488	0	665
XFJG-5163	SRR17439747-cluster4496	78.846	988	203	5	238	1222	532	1516	0	662
XFJG-5163	SRR17439750-cluster4496	78.842	898	188	2	325	1221	1	897	9.04e-172	604
scaffold_WWQZ_2034599_Medinilla_magnifica-5163	ERR2040321-cluster4496	99.866	1488	2	0	7	1494	1	1488	0	2737
scaffold_WWQZ_2034599_Medinilla_magnifica-5163	SRR17439747-cluster4496	97.596	1539	37	0	1	1539	22	1560	0	2638
scaffold_WWQZ_2034599_Medinilla_magnifica-5163	SRR17439746-cluster4496	97.925	1494	31	0	1	1494	76	1569	0	2588
scaffold_WWQZ_2034599_Medinilla_magnifica-5163	SRR17439742-cluster4496	97.858	1494	32	0	1	1494	22	1515	0	2582
scaffold_WWQZ_2034599_Medinilla_magnifica-5163	SRR17439745-cluster4496	97.523	1494	37	0	1	1494	22	1515	0	2555
scaffold_WWQZ_2034599_Medinilla_magnifica-5163	ERR2040320-cluster4496	93.636	1540	96	2	1	1539	25	1563	0	2300
scaffold_WWQZ_2034599_Medinilla_magnifica-5163	CRR290829-cluster4496	92.853	1539	110	0	1	1539	22	1560	0	2233
scaffold_WWQZ_2034599_Medinilla_magnifica-5163	SRR22574045-cluster4496	92.398	1539	117	0	1	1539	22	1560	0	2194
scaffold_WWQZ_2034599_Medinilla_magnifica-5163	SRR8720026-cluster4496	92.333	1539	118	0	1	1539	22	1560	0	2189
scaffold_WWQZ_2034599_Medinilla_magnifica-5163	SRR17439749-cluster4496	97.466	1263	32	0	1	1263	76	1338	0	2156
scaffold_WWQZ_2034599_Medinilla_magnifica-5163	SRR22557471-cluster4496	91.358	1539	133	0	1	1539	33	1571	0	2106
scaffold_WWQZ_2034599_Medinilla_magnifica-5163	SRR17439750-cluster4496	97.436	897	23	0	598	1494	1	897	0	1530
scaffold_WWQZ_2034599_Medinilla_magnifica-5163	ACY8-cluster4496	92.888	928	66	0	1	928	22	949	0	1349
scaffold_WWQZ_2034599_Medinilla_magnifica-5163	SRR17439748-cluster4496	97.751	578	13	0	1	578	22	599	0	996
scaffold_WWQZ_2034599_Medinilla_magnifica-5163	DRR172093-cluster4496	89.681	407	42	0	343	749	1	407	4.19e-146	520
XRLM-5177	ERR2040321-cluster2600	85.859	99	12	2	523	620	286	383	1.98e-21	104
scaffold_SWGX_2068932_Tetrazygia_bicolor-5177	ERR2040320-cluster2600	100	999	0	0	1	999	28	1026	0	1845
scaffold_SWGX_2068932_Tetrazygia_bicolor-5177	SRR17439743-cluster2600	91.046	994	89	0	1	994	1	994	0	1343
scaffold_SWGX_2068932_Tetrazygia_bicolor-5177	SRR17439745-cluster2600	90.937	993	90	0	1	993	38	1030	0	1336
scaffold_SWGX_2068932_Tetrazygia_bicolor-5177	SRR17439747-cluster2600	90.141	994	98	0	1	994	1	994	0	1293
scaffold_SWGX_2068932_Tetrazygia_bicolor-5177	SRR17439751-cluster2600	89.437	994	105	0	1	994	37	1030	0	1254
scaffold_SWGX_2068932_Tetrazygia_bicolor-5177	SRR22574045-cluster2600	88.732	994	108	4	1	992	1	992	0	1212
scaffold_SWGX_2068932_Tetrazygia_bicolor-5177	ACY8-cluster2600	85.141	996	125	10	1	995	4	977	0	998
scaffold_SWGX_2068932_Tetrazygia_bicolor-5177	SRR17439750-cluster2600	90.519	675	64	0	1	675	32	706	0	893
scaffold_SWGX_2068932_Tetrazygia_bicolor-5177	SRR17439746-cluster2600	91.137	519	46	0	1	519	38	556	0	704
scaffold_SWGX_2068932_Tetrazygia_bicolor-5177	SRR17439748-cluster2600	91.228	513	45	0	1	513	1	513	0	699
scaffold_SWGX_2068932_Tetrazygia_bicolor-5177	SRR8720026-cluster2600	87.684	544	63	4	451	992	1	542	1.19e-179	630
scaffold_SWGX_2068932_Tetrazygia_bicolor-5177	SRR22557471-cluster2600	87.382	531	67	0	1	531	1	531	1.55e-173	610
scaffold_SWGX_2068932_Tetrazygia_bicolor-5177	ERR2040321-cluster2600	90.596	436	41	0	559	994	1	436	4.38e-164	579
scaffold_SWGX_2068932_Tetrazygia_bicolor-5177	CRR290829-cluster2600	88.312	462	52	2	532	992	1	461	2.66e-156	553
scaffold_SWGX_2068932_Tetrazygia_bicolor-5177	DRR172093-cluster2600	87.473	455	53	4	1	453	1	453	7.5e-147	521
scaffold_WWQZ_2022915_Medinilla_magnifica-5177	SRR17439750-cluster2600	95.91	489	20	0	1	489	32	520	0	793
scaffold_WWQZ_2022915_Medinilla_magnifica-5177	SRR17439748-cluster2600	95.91	489	20	0	1	489	1	489	0	793
scaffold_WWQZ_2022915_Medinilla_magnifica-5177	SRR17439746-cluster2600	95.501	489	22	0	1	489	38	526	0	782
scaffold_WWQZ_2022915_Medinilla_magnifica-5177	SRR17439743-cluster2600	95.501	489	22	0	1	489	1	489	0	782
scaffold_WWQZ_2022915_Medinilla_magnifica-5177	SRR17439745-cluster2600	95.092	489	24	0	1	489	38	526	0	771
scaffold_WWQZ_2022915_Medinilla_magnifica-5177	SRR17439751-cluster2600	94.07	489	29	0	1	489	37	525	0	743
scaffold_WWQZ_2022915_Medinilla_magnifica-5177	SRR17439747-cluster2600	93.047	489	34	0	1	489	1	489	0	715
scaffold_WWQZ_2022915_Medinilla_magnifica-5177	ERR2040320-cluster2600	90.798	489	45	0	1	489	28	516	0	654
scaffold_WWQZ_2022915_Medinilla_magnifica-5177	SRR22574045-cluster2600	87.321	489	62	0	1	489	1	489	7.58e-159	560
scaffold_WWQZ_2022915_Medinilla_magnifica-5177	SRR22557471-cluster2600	86.531	490	64	2	1	489	1	489	3.55e-152	538
scaffold_WWQZ_2022915_Medinilla_magnifica-5177	ACY8-cluster2600	84.694	490	52	5	1	489	4	471	4.73e-131	468
scaffold_WWQZ_2022915_Medinilla_magnifica-5177	DRR172093-cluster2600	85.177	452	67	0	1	452	1	452	6.11e-130	464
scaffold_WWQZ_2022915_Medinilla_magnifica-5177	SRR8720026-cluster2600	92.308	39	3	0	451	489	1	39	4.36e-07	56.5
scaffold_WWQZ_2115515_Medinilla_magnifica-5177	ERR2040321-cluster2600	99.751	402	1	0	1	402	40	441	0	737
scaffold_WWQZ_2115515_Medinilla_magnifica-5177	SRR17439745-cluster2600	96.766	402	13	0	1	402	635	1036	0	671
scaffold_WWQZ_2115515_Medinilla_magnifica-5177	SRR17439743-cluster2600	95.771	402	17	0	1	402	598	999	0	649
scaffold_WWQZ_2115515_Medinilla_magnifica-5177	SRR17439747-cluster2600	95.274	402	19	0	1	402	598	999	0	638
scaffold_WWQZ_2115515_Medinilla_magnifica-5177	SRR17439751-cluster2600	94.527	402	22	0	1	402	634	1035	2.79e-177	621
scaffold_WWQZ_2115515_Medinilla_magnifica-5177	ERR2040320-cluster2600	91.184	397	35	0	1	397	625	1021	8.02e-153	540
scaffold_WWQZ_2115515_Medinilla_magnifica-5177	ACY8-cluster2600	82.62	397	69	0	1	397	580	976	4.04e-96	351
scaffold_WWQZ_2115515_Medinilla_magnifica-5177	SRR17439750-cluster2600	92.308	78	6	0	1	78	629	706	7.46e-24	111
BYNZ-5188	SRR22557471-cluster7369	76.506	498	109	7	1	494	1	494	7.84e-70	265
BYNZ-5188	DRR172093-cluster7369	77.471	435	90	7	1	431	1	431	1.7e-66	254
BYNZ-5188	SRR22574045-cluster7369	77.241	435	91	7	1	431	1	431	7.9e-65	248
BYNZ-5188	CRR290829-cluster7369	77.241	435	91	7	1	431	1	431	7.9e-65	248
EDBB-5188	DRR172093-cluster7369	78.698	507	100	6	1	503	1	503	7.91e-90	331
EDBB-5188	SRR22574045-cluster7369	78.501	507	101	6	1	503	1	503	3.68e-88	326
EDBB-5188	CRR290829-cluster7369	78.304	507	102	6	1	503	1	503	1.71e-86	320
EDBB-5188	SRR22557471-cluster7369	77.756	508	103	8	1	503	1	503	1.73e-81	303
EDBB-5188	ERR2040320-cluster7369	77.734	512	98	13	1	504	1	504	2.23e-80	300
EDBB-5188	ACY8-cluster7369	76.4	500	110	7	1	496	1	496	2.93e-69	263
OEKO-5188	ACY8-cluster7369	77.046	501	105	8	1	496	1	496	2.91e-74	279
ONBE-5188	ERR2040320-cluster7369	76.236	526	114	8	1	522	1	519	6.29e-71	268
VVPY-5188	SRR17439747-cluster7369	78.957	556	101	12	1	548	1	548	7.39e-100	364
VVPY-5188	ERR2040321-cluster7369	78.909	550	101	11	1	543	1	542	3.44e-98	359
VVPY-5188	SRR17439744-cluster7369	78.689	549	104	11	1	543	1	542	1.6e-96	353
VVPY-5188	SRR17439745-cluster7369	78.185	573	107	14	1	564	1	564	2.07e-95	350
VVPY-5188	SRR17439746-cluster7369	78.545	550	103	11	1	543	1	542	7.44e-95	348
VVPY-5188	SRR17439750-cluster7369	78.182	550	105	11	1	543	1	542	1.61e-91	337
WCOR-5188	SRR22557471-cluster7369	74.749	499	118	8	1	495	1	495	2.35e-55	217
AJJE_GW_BPKH-5206	SRR22557471-cluster11117	78.21	514	109	3	50	562	161	672	3.51e-88	326
FGDU_GW_BPKH-5206	ERR2040320-cluster11117	81.605	511	94	0	50	560	194	704	1.21e-117	424
FGDU_GW_BPKH-5206	SRR17439751-cluster11117	84.459	296	46	0	265	560	1	296	3.56e-78	292
Tibouchina_hit-5206	SRR8720026-cluster11117	95.322	171	8	0	1	171	436	606	1.44e-72	272
Tibouchina_hit-5206	SRR22574045-cluster11117	95.322	171	8	0	1	171	436	606	1.44e-72	272
Tibouchina_hit-5206	DRR172093-cluster11117	95.322	171	8	0	1	171	436	606	1.44e-72	272
Tibouchina_hit-5206	CRR290829-cluster11117	95.322	171	8	0	1	171	436	606	1.44e-72	272
Tibouchina_hit-5206	ACY8-cluster11117	92.353	170	13	0	1	170	365	534	1.13e-63	243
Torricelli_hit-5206	SRR17439748-cluster11117	91.228	171	15	0	1	171	433	603	6.07e-61	233
Torricelli_hit-5206	ERR2040320-cluster11117	90.643	171	16	0	1	171	430	600	2.83e-59	228
Torricelli_hit-5206	SRR17439751-cluster11117	90.058	171	17	0	1	171	22	192	1.31e-57	222
Torricelli_hit-5206	SRR17439750-cluster11117	88.889	171	19	0	1	171	188	358	2.85e-54	211
WAXR-5206	ACY8-cluster11117	80.24	501	97	2	37	536	140	639	3.25e-103	375
WAXR-5206	SRR8720026-cluster11117	79.92	503	99	2	35	536	209	710	5.44e-101	368
WAXR-5206	CRR290829-cluster11117	79.92	503	99	2	35	536	209	710	5.44e-101	368
WAXR-5206	SRR22574045-cluster11117	79.722	503	100	2	35	536	209	710	2.53e-99	363
WAXR-5206	DRR172093-cluster11117	79.722	503	100	2	35	536	209	710	2.53e-99	363
scaffold_SWGX_2000049_Tetrazygia_bicolor-5206	ERR2040320-cluster11117	100	714	0	0	1	714	1	714	0	1319
scaffold_SWGX_2000049_Tetrazygia_bicolor-5206	SRR17439748-cluster11117	90.934	717	62	1	1	714	1	717	0	961
scaffold_SWGX_2000049_Tetrazygia_bicolor-5206	SRR17439747-cluster11117	90.669	718	62	3	1	714	1	717	0	950
scaffold_SWGX_2000049_Tetrazygia_bicolor-5206	DRR172093-cluster11117	86.722	723	84	7	1	714	1	720	0	793
scaffold_SWGX_2000049_Tetrazygia_bicolor-5206	CRR290829-cluster11117	86.427	722	88	6	1	714	1	720	0	782
scaffold_SWGX_2000049_Tetrazygia_bicolor-5206	SRR8720026-cluster11117	86.288	722	89	6	1	714	1	720	0	776
scaffold_SWGX_2000049_Tetrazygia_bicolor-5206	ACY8-cluster11117	89.303	617	66	0	98	714	33	649	0	774
scaffold_SWGX_2000049_Tetrazygia_bicolor-5206	SRR22574045-cluster11117	85.873	722	92	6	1	714	1	720	0	760
scaffold_SWGX_2000049_Tetrazygia_bicolor-5206	SRR22557471-cluster11117	86.344	681	88	3	38	714	1	680	0	737
scaffold_SWGX_2000049_Tetrazygia_bicolor-5206	SRR17439750-cluster11117	94.268	471	27	0	244	714	2	472	0	721
scaffold_SWGX_2000049_Tetrazygia_bicolor-5206	SRR17439751-cluster11117	95.098	306	15	0	409	714	1	306	2.5e-135	483
scaffold_WWQZ_2028902_Medinilla_magnifica-5206	SRR17439748-cluster11117	92.281	570	20	1	1	546	148	717	0	787
scaffold_WWQZ_2028902_Medinilla_magnifica-5206	SRR17439747-cluster11117	91.754	570	23	3	1	546	148	717	0	771
scaffold_WWQZ_2028902_Medinilla_magnifica-5206	ERR2040320-cluster11117	90.702	570	29	8	1	546	145	714	0	737
scaffold_WWQZ_2028902_Medinilla_magnifica-5206	ACY8-cluster11117	88.07	570	44	3	1	546	80	649	0	654
scaffold_WWQZ_2028902_Medinilla_magnifica-5206	DRR172093-cluster11117	87.895	570	45	8	1	546	151	720	0	649
scaffold_WWQZ_2028902_Medinilla_magnifica-5206	SRR8720026-cluster11117	87.719	570	46	8	1	546	151	720	0	643
scaffold_WWQZ_2028902_Medinilla_magnifica-5206	CRR290829-cluster11117	87.719	570	46	8	1	546	151	720	0	643
scaffold_WWQZ_2028902_Medinilla_magnifica-5206	SRR17439750-cluster11117	91.72	471	15	3	100	546	2	472	1.78e-180	632
scaffold_WWQZ_2028902_Medinilla_magnifica-5206	SRR22574045-cluster11117	87.279	566	48	8	5	546	155	720	2.98e-178	625
scaffold_WWQZ_2028902_Medinilla_magnifica-5206	SRR22557471-cluster11117	87.018	570	50	7	1	546	111	680	3.85e-177	621
scaffold_WWQZ_2028902_Medinilla_magnifica-5206	SRR17439751-cluster11117	96.405	306	11	0	241	546	1	306	4.05e-142	505
scaffold_WWQZ_2028902_Medinilla_magnifica-5206	SRR17439744-cluster11117	94.152	171	10	0	1	171	130	300	9.67e-69	261
SVVG-5220	SRR17439745-cluster6566	80.156	514	98	4	43	554	169	680	7.62e-105	381
SVVG-5220	SRR17439748-cluster6566	79.732	523	102	4	43	563	169	689	3.55e-103	375
SVVG-5220	SRR17439749-cluster6566	78.598	271	54	4	295	563	1	269	3.86e-43	176
SWGX-5220	ERR2040320-cluster6566	100	585	0	0	1	585	49	633	0	1081
SWGX-5220	SRR17439745-cluster6566	89.965	578	56	2	8	584	134	710	0	745
SWGX-5220	DRR172093-cluster6566	89.948	577	58	0	9	585	182	758	0	745
SWGX-5220	SRR17439746-cluster6566	89.913	575	58	0	8	582	181	755	0	741
SWGX-5220	CRR290829-cluster6566	90.158	569	56	0	16	584	142	710	0	741
SWGX-5220	SRR17439748-cluster6566	89.775	577	59	0	8	584	134	710	0	739
SWGX-5220	SRR8720026-cluster6566	89.757	576	59	0	9	584	135	710	0	737
SWGX-5220	SRR22574045-cluster6566	89.757	576	59	0	9	584	182	757	0	737
SWGX-5220	ERR2040321-cluster6566	88.544	419	48	0	166	584	1	419	3.35e-143	508
SWGX-5220	ACY8-cluster6566	87.032	401	52	0	184	584	1	401	1.59e-126	453
SWGX-5220	SRR17439751-cluster6566	90.78	282	26	0	8	289	134	415	9.86e-104	377
SWGX-5220	SRR17439750-cluster6566	91.031	223	20	0	8	230	181	403	6.11e-81	302
Tibouchina_hit-5220	SRR8720026-cluster6566	100	67	0	0	21	87	414	480	1.63e-28	124
Tibouchina_hit-5220	SRR22574045-cluster6566	98.507	67	1	0	21	87	461	527	7.58e-27	119
Tibouchina_hit-5220	DRR172093-cluster6566	98.507	67	1	0	21	87	461	527	7.58e-27	119
Tibouchina_hit-5220	SRR17439745-cluster6566	94.03	67	4	0	21	87	414	480	7.63e-22	102
Tibouchina_hit-5220	SRR17439748-cluster6566	92.537	67	5	0	21	87	414	480	3.55e-20	97.1
Tibouchina_hit-5220	SRR17439746-cluster6566	92.537	67	5	0	21	87	461	527	3.55e-20	97.1
Torricelli_hit-5220	SRR8720026-cluster6566	87.64	178	22	0	18	195	414	591	4.2e-53	207
Torricelli_hit-5220	SRR22574045-cluster6566	87.079	178	23	0	18	195	461	638	1.95e-51	202
Torricelli_hit-5220	DRR172093-cluster6566	86.517	178	24	0	18	195	461	638	9.08e-50	196
Torricelli_hit-5220	CRR290829-cluster6566	86.517	178	24	0	18	195	414	591	9.08e-50	196
Torricelli_hit-5220	ERR2040320-cluster6566	85.714	175	25	0	18	192	336	510	1.97e-46	185
scaffold_WWQZ_2013073_Medinilla_magnifica-5220	ERR2040321-cluster6566	99.524	420	2	0	22	441	1	420	0	765
scaffold_WWQZ_2013073_Medinilla_magnifica-5220	SRR17439745-cluster6566	95.632	435	19	0	7	441	277	711	0	699
scaffold_WWQZ_2013073_Medinilla_magnifica-5220	SRR17439748-cluster6566	95.402	435	20	0	7	441	277	711	0	693
scaffold_WWQZ_2013073_Medinilla_magnifica-5220	SRR17439746-cluster6566	94.444	432	24	0	7	438	324	755	0	665
scaffold_WWQZ_2013073_Medinilla_magnifica-5220	SRR8720026-cluster6566	89.425	435	46	0	7	441	277	711	1.47e-155	549
scaffold_WWQZ_2013073_Medinilla_magnifica-5220	DRR172093-cluster6566	89.171	434	47	0	7	440	324	757	2.46e-153	542
scaffold_WWQZ_2013073_Medinilla_magnifica-5220	CRR290829-cluster6566	88.966	435	48	0	7	441	277	711	3.18e-152	538
scaffold_WWQZ_2013073_Medinilla_magnifica-5220	SRR22574045-cluster6566	88.736	435	49	0	7	441	324	758	1.48e-150	532
scaffold_WWQZ_2013073_Medinilla_magnifica-5220	ERR2040320-cluster6566	88.479	434	50	0	7	440	199	632	2.48e-148	525
scaffold_WWQZ_2013073_Medinilla_magnifica-5220	ACY8-cluster6566	87.345	403	49	2	40	441	1	402	7.09e-129	460
scaffold_WWQZ_2013073_Medinilla_magnifica-5220	SRR17439749-cluster6566	92.361	288	22	0	151	438	1	288	7.24e-114	411
scaffold_WWQZ_2013073_Medinilla_magnifica-5220	SRR17439751-cluster6566	98.561	139	2	0	7	145	277	415	2.16e-64	246
scaffold_WWQZ_2013073_Medinilla_magnifica-5220	SRR17439750-cluster6566	97.5	80	2	0	7	86	324	403	1.36e-31	137
AVJK-5260	ERR2040320-cluster7289	81.221	213	38	2	1	212	199	410	6.38e-42	171
AVJK-5260	SRR17439745-cluster7289	79.188	197	37	3	1	195	199	393	8.37e-31	134
RJNQ-5260	SRR17439747-cluster7289	81.579	228	42	0	34	261	166	393	2.34e-47	189
RJNQ-5260	ERR2040321-cluster7289	79.268	246	51	0	34	279	166	411	2.35e-42	172
RJNQ-5260	SRR17439750-cluster7289	79.386	228	47	0	34	261	166	393	5.09e-39	161
WWQZ-5260	ERR2040321-cluster7289	96.528	288	10	0	1	288	133	420	4.45e-134	477
WWQZ-5260	SRR17439742-cluster7289	96.181	288	11	0	1	288	124	411	2.07e-132	472
WWQZ-5260	SRR17439748-cluster7289	95.833	288	12	0	1	288	133	420	9.64e-131	466
WWQZ-5260	SRR17439749-cluster7289	95.486	288	13	0	1	288	133	420	4.48e-129	460
WWQZ-5260	SRR17439747-cluster7289	96.935	261	8	0	1	261	133	393	2.1e-122	438
WWQZ-5260	SRR17439745-cluster7289	95.785	261	11	0	1	261	133	393	2.12e-117	422
WWQZ-5260	SRR17439743-cluster7289	95.785	261	11	0	1	261	124	384	2.12e-117	422
WWQZ-5260	SRR17439750-cluster7289	95.019	261	13	0	1	261	133	393	4.58e-114	411
WWQZ-5260	SRR17439744-cluster7289	93.487	261	17	0	1	261	133	393	2.15e-107	388
WWQZ-5260	DRR172093-cluster7289	89.583	288	30	0	1	288	130	417	1.01e-100	366
WWQZ-5260	CRR290829-cluster7289	89.583	288	30	0	1	288	69	356	1.01e-100	366
WWQZ-5260	ERR2040320-cluster7289	89.547	287	30	0	2	288	134	420	3.62e-100	364
WWQZ-5260	SRR8720026-cluster7289	89.236	288	31	0	1	288	133	420	4.68e-99	361
WWQZ-5260	SRR17439746-cluster7289	95.652	184	7	1	1	183	133	316	4.81e-79	294
WWQZ-5260	SRR17439751-cluster7289	96.512	172	6	0	117	288	1	172	2.9e-76	285
YNUE-5260	SRR8720026-cluster7289	83.333	252	41	1	29	279	160	411	3.83e-60	231
YNUE-5260	SRR22574045-cluster7289	84.314	153	24	0	127	279	1	153	1.1e-35	150
SWGX_GW_THHD_EG_Ambtr-5273	ERR2040320-cluster6021	100	959	0	0	584	1542	56	1014	0	1772
SWGX_GW_THHD_EG_Ambtr-5273	SRR17439748-cluster6021	94.676	958	51	0	584	1541	864	1821	0	1487
SWGX_GW_THHD_EG_Ambtr-5273	SRR17439748-cluster6021	77.686	605	109	5	1	580	17	620	2.34e-94	348
SWGX_GW_THHD_EG_Ambtr-5273	SRR17439746-cluster6021	94.259	958	55	0	584	1541	848	1805	0	1465
SWGX_GW_THHD_EG_Ambtr-5273	SRR17439746-cluster6021	78.182	605	106	5	1	580	1	604	2.33e-99	364
SWGX_GW_THHD_EG_Ambtr-5273	SRR17439749-cluster6021	94.05	958	57	0	584	1541	509	1466	0	1454
SWGX_GW_THHD_EG_Ambtr-5273	SRR17439749-cluster6021	94.048	168	7	2	416	580	98	265	5.25e-66	254
SWGX_GW_THHD_EG_Ambtr-5273	SRR17439749-cluster6021	83.951	81	13	0	340	420	1	81	3.39e-13	78.7
SWGX_GW_THHD_EG_Ambtr-5273	ERR2040321-cluster6021	93.633	958	61	0	584	1541	836	1793	0	1432
SWGX_GW_THHD_EG_Ambtr-5273	ERR2040321-cluster6021	76.744	602	114	5	1	577	1	601	2.38e-84	315
SWGX_GW_THHD_EG_Ambtr-5273	SRR17439744-cluster6021	93.528	958	62	0	584	1541	848	1805	0	1426
SWGX_GW_THHD_EG_Ambtr-5273	SRR17439744-cluster6021	77.228	606	110	7	1	580	1	604	2.36e-89	331
SWGX_GW_THHD_EG_Ambtr-5273	DRR172093-cluster6021	90.805	957	88	0	586	1542	832	1788	0	1280
SWGX_GW_THHD_EG_Ambtr-5273	DRR172093-cluster6021	76.04	601	118	5	1	576	1	600	4e-77	291
SWGX_GW_THHD_EG_Ambtr-5273	SRR22557471-cluster6021	89.133	957	104	0	586	1542	848	1804	0	1192
SWGX_GW_THHD_EG_Ambtr-5273	SRR22557471-cluster6021	76.206	601	115	7	1	575	17	615	3.1e-78	294
SWGX_GW_THHD_EG_Ambtr-5273	SRR17439745-cluster6021	93.603	594	37	1	584	1177	410	1002	0	885
SWGX_GW_THHD_EG_Ambtr-5273	SRR17439745-cluster6021	92.073	164	10	2	420	580	3	166	8.85e-59	230
SWGX_GW_THHD_EG_Ambtr-5273	SRR17439743-cluster6021	89.706	340	29	2	696	1034	428	762	8.13e-119	429
SWGX_GW_THHD_EG_Ambtr-5273	SRR17439743-cluster6021	94	150	6	2	434	580	2	151	1.15e-57	226
SWGX_GW_THHD_EG_Ambtr-5273	SRR17439750-cluster6021	77.686	605	109	8	1	580	1	604	2.34e-94	348
SWGX_GW_THHD_EG_Ambtr-5273	SRR17439750-cluster6021	93.363	226	15	0	584	809	848	1073	1.82e-90	335
SWGX_GW_THHD_EG_Ambtr-5273	SRR8720026-cluster6021	76.529	605	116	5	1	580	1	604	1.11e-82	309
SWGX_GW_THHD_EG_Ambtr-5273	CRR290829-cluster6021	76.529	605	116	5	1	580	17	620	1.11e-82	309
SWGX_GW_THHD_EG_Ambtr-5273	ACY8-cluster6021	75.578	606	120	11	1	580	17	620	1.12e-72	276
SWGX_GW_THHD_EG_Ambtr-5273	SRR17439747-cluster6021	92.045	88	4	2	496	580	1	88	1.55e-26	122
AJJE_GW_VYGG-5296	SRR17439748-cluster4465	76.758	1024	224	11	25	1041	145	1161	1.68e-158	560
AJJE_GW_VYGG-5296	SRR17439750-cluster4465	77.14	958	213	6	99	1053	1	955	1.01e-155	551
AJJE_GW_VYGG-5296	SRR17439744-cluster4465	78.333	780	157	10	87	860	207	980	1.72e-138	494
AJJE_GW_VYGG-5296	SRR17439745-cluster4465	78.242	455	95	4	601	1053	1	453	8.73e-77	289
AJJE_GW_VYGG-5296	SRR17439751-cluster4465	78.33	443	92	4	601	1041	1	441	4.06e-75	283
AJJE_GW_VYGG-5296	SRR17439742-cluster4465	78.976	371	74	4	685	1053	1	369	4.12e-65	250
JYMN-5296	SRR8720026-cluster4465	78.919	944	177	16	19	947	236	1172	6.81e-177	621
JYMN-5296	CRR290829-cluster4465	78.39	944	182	17	19	947	236	1172	1.48e-168	593
JYMN-5296	DRR172093-cluster4465	78.022	455	94	6	496	947	1	452	1.31e-74	281
SWGX_GW_Ambtr-5296	SRR17439748-cluster4465	92.678	1038	76	0	16	1053	136	1173	0	1496
SWGX_GW_Ambtr-5296	SRR8720026-cluster4465	91.529	1027	85	2	28	1053	148	1173	0	1413
SWGX_GW_Ambtr-5296	CRR290829-cluster4465	91.529	1027	85	2	28	1053	148	1173	0	1413
SWGX_GW_Ambtr-5296	SRR22574045-cluster4465	91.334	1027	87	2	28	1053	148	1173	0	1402
SWGX_GW_Ambtr-5296	SRR17439750-cluster4465	93.089	955	66	0	99	1053	1	955	0	1399
SWGX_GW_Ambtr-5296	ERR2040320-cluster4465	99.43	702	4	0	16	717	91	792	0	1275
SWGX_GW_Ambtr-5296	SRR17439744-cluster4465	91.892	851	69	0	10	860	130	980	0	1190
SWGX_GW_Ambtr-5296	ACY8-cluster4465	91.095	685	61	0	28	712	151	835	0	928
SWGX_GW_Ambtr-5296	SRR17439746-cluster4465	94.702	453	24	0	601	1053	1	453	0	704
SWGX_GW_Ambtr-5296	SRR17439745-cluster4465	94.26	453	26	0	601	1053	1	453	0	693
SWGX_GW_Ambtr-5296	SRR17439751-cluster4465	93.805	452	28	0	601	1052	1	452	0	680
SWGX_GW_Ambtr-5296	DRR172093-cluster4465	91.611	453	38	0	601	1053	1	453	1.63e-178	627
SWGX_GW_Ambtr-5296	SRR17439742-cluster4465	93.767	369	23	0	685	1053	1	369	7.8e-157	555
UAXP-5296	CRR290829-cluster4465	77.789	1013	217	8	10	1018	130	1138	9.81e-176	617
UAXP-5296	SRR22574045-cluster4465	77.277	1021	221	11	10	1024	130	1145	2.14e-167	590
UAXP-5296	DRR172093-cluster4465	79.048	420	84	4	601	1018	1	418	1.13e-75	285
VYGG-5296	SRR17439750-cluster4465	78.611	720	148	6	10	726	239	955	5.51e-132	472
VYGG-5296	SRR17439748-cluster4465	78.249	708	148	6	10	714	457	1161	2.58e-125	449
VYGG-5296	SRR17439744-cluster4465	80.381	525	101	2	10	533	457	980	9.48e-110	398
VYGG-5296	SRR17439745-cluster4465	78.242	455	95	4	274	726	1	453	5.95e-77	289
VYGG-5296	SRR17439751-cluster4465	78.33	443	92	4	274	714	1	441	2.77e-75	283
VYGG-5296	SRR17439742-cluster4465	78.976	371	74	4	358	726	1	369	2.81e-65	250
AJJE_GW_Ambtr-5318	ERR2040321-cluster4184	83.074	579	98	0	6	584	232	810	9.9e-149	527
AJJE_GW_Ambtr-5318	SRR17439747-cluster4184	81.695	590	106	1	6	593	186	775	1.3e-137	490
AJJE_GW_Ambtr-5318	SRR17439751-cluster4184	81.693	579	106	0	6	584	186	764	2.17e-135	483
AJJE_GW_Ambtr-5318	SRR17439744-cluster4184	81.002	579	109	1	6	584	49	626	3.66e-128	459
AJJE_GW_Ambtr-5318	SRR17439742-cluster4184	82.391	460	81	0	6	465	186	645	6.26e-111	401
AJJE_GW_Ambtr-5318	SRR17439749-cluster4184	81.739	460	84	0	6	465	186	645	6.31e-106	385
AJJE_GW_Ambtr-5318	SRR17439750-cluster4184	84.543	317	49	0	149	465	20	336	8.39e-85	315
AJJE_GW_Ambtr-5318	SRR17439746-cluster4184	82.09	335	58	2	6	340	187	519	6.58e-76	285
AJJE_GW_Ambtr-5318	SRR17439748-cluster4184	81.056	322	61	0	6	327	186	507	1.43e-67	257
Ambtr-5318	SRR17439745-cluster4184	72.939	473	107	13	14	483	191	645	1.55e-42	174
BZDF_GW_Ambtr-5318	ERR2040321-cluster4184	81.834	578	105	0	13	590	239	816	1.68e-136	486
BZDF_GW_Ambtr-5318	SRR17439747-cluster4184	82.463	536	94	0	13	548	193	728	1.69e-131	470
BZDF_GW_Ambtr-5318	SRR17439742-cluster4184	81.457	453	84	0	13	465	193	645	4.91e-102	372
BZDF_GW_Ambtr-5318	SRR17439750-cluster4184	82.979	329	56	0	137	465	8	336	8.45e-80	298
LVUS-5318	SRR8720026-cluster4184	79.145	585	118	4	14	596	212	794	6.04e-111	401
LVUS-5318	SRR22574045-cluster4184	79.145	585	118	4	14	596	212	794	6.04e-111	401
LVUS-5318	DRR172093-cluster4184	79.145	585	118	4	14	596	212	794	6.04e-111	401
LVUS-5318	CRR290829-cluster4184	79.145	585	118	4	14	596	212	794	6.04e-111	401
LVUS-5318	SRR17439747-cluster4184	78.253	584	125	2	14	596	191	773	1.32e-102	374
LVUS-5318	ERR2040321-cluster4184	78.216	583	127	0	14	596	237	819	1.32e-102	374
LVUS-5318	SRR17439751-cluster4184	77.53	583	131	0	14	596	191	773	6.17e-96	351
LVUS-5318	SRR17439744-cluster4184	77.187	583	133	0	14	596	53	635	1.34e-92	340
LVUS-5318	SRR17439742-cluster4184	78.619	449	96	0	14	462	191	639	8.15e-80	298
LVUS-5318	SRR17439749-cluster4184	77.951	449	99	0	14	462	191	639	8.21e-75	281
LVUS-5318	SRR17439746-cluster4184	81.15	313	55	4	14	324	191	501	8.33e-65	248
LVUS-5318	SRR17439748-cluster4184	79.743	311	63	0	14	324	191	501	3.9e-58	226
LVUS-5318	SRR17439750-cluster4184	79.128	321	67	0	142	462	10	330	5.05e-57	222
PTLU-5318	ERR2040320-cluster4184	81.439	528	96	2	22	548	211	737	7.75e-120	431
PTLU-5318	SRR17439742-cluster4184	82.222	450	80	0	22	471	196	645	4.73e-107	388
SLYR-5318	ERR2040321-cluster4184	78.646	576	121	2	13	587	236	810	7.87e-105	381
SLYR-5318	SRR17439747-cluster4184	79.356	528	107	2	13	539	190	716	1.7e-101	370
SLYR-5318	SRR17439751-cluster4184	79.206	529	106	4	13	539	190	716	7.93e-100	364
SLYR-5318	SRR17439744-cluster4184	78.788	528	110	2	13	539	52	578	1.72e-96	353
SLYR-5318	SRR17439742-cluster4184	79.431	457	92	2	13	468	190	645	4.84e-87	322
SLYR-5318	SRR17439749-cluster4184	78.337	457	97	2	13	468	190	645	1.05e-78	294
SLYR-5318	SRR17439750-cluster4184	78.963	328	67	2	142	468	10	336	5.05e-57	222
SLYR-5318	SRR17439746-cluster4184	79.233	313	63	2	13	324	190	501	2.35e-55	217
SLYR-5318	SRR17439748-cluster4184	78.846	312	66	0	13	324	190	501	1.09e-53	211
UAXP_GW_Ambtr-5318	SRR17439750-cluster4184	77.811	338	71	3	130	465	1	336	5.27e-52	206
VXKB-5318	ERR2040321-cluster4184	78.85	539	114	0	14	552	237	775	7.93e-100	364
VXKB-5318	SRR17439751-cluster4184	78.493	544	117	0	14	557	191	734	1.33e-97	357
VXKB-5318	SRR17439747-cluster4184	78.205	546	115	4	14	557	191	734	2.87e-94	346
VXKB-5318	SRR17439744-cluster4184	78.125	544	119	0	14	557	53	596	2.87e-94	346
VXKB-5318	SRR17439749-cluster4184	78.681	455	97	0	14	468	191	645	1.75e-81	303
VXKB-5318	SRR17439742-cluster4184	77.978	445	98	0	14	458	191	635	2.95e-74	279
VXKB-5318	SRR17439750-cluster4184	81.695	295	54	0	140	434	8	302	3e-64	246
VXKB-5318	SRR17439746-cluster4184	79.245	318	66	0	14	331	191	508	5.05e-57	222
VXKB-5318	SRR17439748-cluster4184	78.233	317	69	0	14	330	191	507	1.83e-51	204
WWQZ_GW_Ambtr-5318	ERR2040321-cluster4184	100	601	0	0	1	601	227	827	0	1110
WWQZ_GW_Ambtr-5318	SRR17439751-cluster4184	96.007	601	24	0	1	601	181	781	0	977
WWQZ_GW_Ambtr-5318	SRR17439747-cluster4184	95.674	601	26	0	1	601	181	781	0	966
WWQZ_GW_Ambtr-5318	SRR17439744-cluster4184	93.844	601	37	0	1	601	43	643	0	905
WWQZ_GW_Ambtr-5318	SRR17439742-cluster4184	95.914	465	19	0	1	465	181	645	0	754
WWQZ_GW_Ambtr-5318	SRR17439749-cluster4184	95.484	465	21	0	1	465	181	645	0	743
WWQZ_GW_Ambtr-5318	SRR17439745-cluster4184	95.671	462	20	0	4	465	184	645	0	743
WWQZ_GW_Ambtr-5318	ACY8-cluster4184	86.509	593	80	0	6	598	247	839	0	652
WWQZ_GW_Ambtr-5318	SRR17439750-cluster4184	95.833	336	14	0	130	465	1	336	9.83e-154	544
WWQZ_GW_Ambtr-5318	SRR17439748-cluster4184	96.024	327	13	0	1	327	181	507	2.13e-150	532
WWQZ_GW_Ambtr-5318	SRR17439746-cluster4184	95	340	15	2	1	339	181	519	2.13e-150	532
AJJE-5328	SRR17439748-cluster7405	80.705	482	90	1	20	498	206	687	3.89e-102	372
AJJE-5328	SRR17439745-cluster7405	80.29	482	92	1	20	498	200	681	8.41e-99	361
AJJE-5328	SRR17439750-cluster7405	80.083	482	93	1	20	498	206	687	3.91e-97	355
AJJE-5328	SRR17439743-cluster7405	79.958	479	91	4	20	494	206	683	6.55e-95	348
AJJE-5328	SRR17439744-cluster7405	79.668	482	95	1	20	498	206	687	8.47e-94	344
AJJE-5328	ERR2040321-cluster7405	79.668	482	95	1	20	498	95	576	8.47e-94	344
AJJE-5328	SRR17439742-cluster7405	78.838	482	99	2	20	498	206	687	3.97e-87	322
Affzelli_hit-5328	SRR17439750-cluster7405	89.199	287	31	0	1	287	364	650	1.68e-98	359
Affzelli_hit-5328	SRR17439744-cluster7405	89.199	287	31	0	1	287	364	650	1.68e-98	359
Affzelli_hit-5328	ERR2040320-cluster7405	89.199	287	31	0	1	287	199	485	1.68e-98	359
Affzelli_hit-5328	SRR17439751-cluster7405	88.85	287	32	0	1	287	364	650	7.83e-97	353
Affzelli_hit-5328	SRR17439745-cluster7405	88.85	287	32	0	1	287	358	644	7.83e-97	353
Affzelli_hit-5328	SRR17439748-cluster7405	88.772	285	32	0	3	287	366	650	1.01e-95	350
Affzelli_hit-5328	SRR17439747-cluster7405	88.502	287	33	0	1	287	364	650	3.64e-95	348
Affzelli_hit-5328	ERR2040321-cluster7405	88.732	284	32	0	1	284	253	536	3.64e-95	348
Affzelli_hit-5328	SRR17439743-cluster7405	88.153	287	34	0	1	287	364	650	1.69e-93	342
Affzelli_hit-5328	SRR22557471-cluster7405	86.014	286	40	0	1	286	142	427	6.18e-83	307
Affzelli_hit-5328	DRR172093-cluster7405	85.714	287	41	0	1	287	142	428	8e-82	303
Brachyotum_hit-5328	SRR8720026-cluster7405	97.059	102	3	0	1	102	520	621	7.08e-43	172
Brachyotum_hit-5328	SRR22574045-cluster7405	97.059	102	3	0	1	102	319	420	7.08e-43	172
Brachyotum_hit-5328	CRR290829-cluster7405	97.059	102	3	0	1	102	319	420	7.08e-43	172
Brachyotum_hit-5328	DRR172093-cluster7405	96.078	102	4	0	1	102	331	432	3.29e-41	167
Brachyotum_hit-5328	SRR17439745-cluster7405	95.098	102	5	0	1	102	547	648	1.53e-39	161
Brachyotum_hit-5328	SRR22557471-cluster7405	94.118	102	6	0	1	102	331	432	7.13e-38	156
Brachyotum_hit-5328	SRR17439743-cluster7405	94.118	102	6	0	1	102	553	654	7.13e-38	156
Brachyotum_hit-5328	ERR2040320-cluster7405	93.137	102	7	0	1	102	388	489	3.32e-36	150
LDEL-5328	SRR17439747-cluster7405	77.689	251	54	2	205	454	406	655	5.34e-36	152
MVSE-5328	SRR17439748-cluster7405	75	440	106	4	19	456	205	642	1.77e-50	200
MVSE-5328	SRR17439747-cluster7405	75	440	106	4	19	456	205	642	1.77e-50	200
MVSE-5328	SRR17439743-cluster7405	74.603	441	106	6	19	456	205	642	3.83e-47	189
MVSE-5328	ERR2040320-cluster7405	74.201	438	113	0	19	456	40	477	1.78e-45	183
MVSE-5328	SRR17439751-cluster7405	74.15	441	108	6	19	456	205	642	8.29e-44	178
MVSE-5328	SRR17439750-cluster7405	74.091	440	110	4	19	456	205	642	8.29e-44	178
MVSE-5328	SRR17439745-cluster7405	74.091	440	110	4	19	456	199	636	8.29e-44	178
MVSE-5328	ERR2040321-cluster7405	74.266	443	104	10	19	456	94	531	8.29e-44	178
WWQZ-5328	ERR2040321-cluster7405	97.992	498	10	0	1	498	76	573	0	881
WWQZ-5328	SRR17439750-cluster7405	95.382	498	23	0	1	498	187	684	0	809
WWQZ-5328	SRR17439748-cluster7405	94.779	498	26	0	1	498	187	684	0	793
WWQZ-5328	SRR17439742-cluster7405	94.378	498	28	0	1	498	187	684	0	782
WWQZ-5328	SRR17439745-cluster7405	94.355	496	28	0	3	498	183	678	0	778
WWQZ-5328	SRR17439744-cluster7405	93.976	498	30	0	1	498	187	684	0	771
WWQZ-5328	SRR17439751-cluster7405	93.775	498	31	0	1	498	187	684	0	765
WWQZ-5328	SRR17439747-cluster7405	93.775	498	31	0	1	498	187	684	0	765
WWQZ-5328	SRR17439743-cluster7405	93.561	497	32	0	1	497	187	683	0	758
WWQZ-5328	ERR2040320-cluster7405	89.421	501	50	2	1	498	22	522	0	645
WWQZ-5328	SRR8720026-cluster7405	86.032	494	69	0	1	494	154	647	6.02e-155	547
WWQZ-5328	ACY8-cluster7405	85.253	495	71	2	1	494	136	629	2.82e-148	525
WWQZ-5328	DRR172093-cluster7405	87.47	423	53	0	72	494	36	458	3.7e-137	488
WWQZ-5328	SRR22574045-cluster7405	86.998	423	55	0	72	494	24	446	8.01e-134	477
WWQZ-5328	CRR290829-cluster7405	86.525	423	57	0	72	494	24	446	1.73e-130	466
WWQZ-5328	SRR17439749-cluster7405	98.113	159	3	0	340	498	1	159	8.72e-74	278
AJJE_GW_Ambtr-5335	ACY8-cluster8580	76.252	1238	258	25	1	1211	1	1229	7.48e-178	625
AJJE_GW_Ambtr-5335	ERR2040320-cluster8580	77.578	669	145	5	622	1288	1	666	4.93e-110	399
Arath-5335	SRR17439746-cluster8580	74.288	1264	304	21	58	1310	58	1311	1.71e-144	514
Arath-5335	SRR22574045-cluster8580	74.355	1162	284	12	56	1210	56	1210	4.83e-135	483
Arath-5335	SRR8720026-cluster8580	74.118	1105	273	11	213	1310	30	1128	2.28e-123	444
Arath-5335	SRR22557471-cluster8580	75	388	91	5	29	413	29	413	3.3e-42	174
BZDF_GW_Ambtr-5335	ERR2040320-cluster8580	77.152	639	135	9	655	1285	31	666	2.32e-98	361
FEDW_GW_ZINQ-5335	ERR2040320-cluster8580	78.871	691	138	6	670	1356	31	717	2.26e-128	460
FGDU_GW_Ambtr-5335	ERR2040321-cluster8580	81.493	1340	244	4	1	1338	1	1338	0	1098
FGDU_GW_Ambtr-5335	SRR17439745-cluster8580	81.222	1358	251	4	1	1356	1	1356	0	1092
FGDU_GW_Ambtr-5335	SRR17439748-cluster8580	81.269	1340	247	4	1	1338	1	1338	0	1081
FGDU_GW_Ambtr-5335	SRR17439746-cluster8580	80.91	1341	250	6	1	1338	1	1338	0	1053
FGDU_GW_Ambtr-5335	SRR17439743-cluster8580	81.747	1156	209	2	184	1338	1	1155	0	965
FGDU_GW_Ambtr-5335	SRR17439749-cluster8580	81.439	792	143	4	1	790	1	790	0	645
FGDU_GW_Ambtr-5335	SRR17439750-cluster8580	81.313	792	144	4	1	790	1	790	0	640
INQX-5335	SRR22574045-cluster8580	77.352	1095	228	14	1	1085	1	1085	1.3e-179	630
INQX-5335	SRR17439746-cluster8580	76.422	1090	247	10	1	1085	1	1085	1.33e-164	580
INQX-5335	SRR8720026-cluster8580	78.375	911	179	12	184	1085	1	902	6.2e-163	575
INQX-5335	SRR22557471-cluster8580	76.202	416	93	6	1	413	1	413	1.56e-54	215
UAXP-5335	SRR22574045-cluster8580	76.669	1183	264	11	2	1178	2	1178	0	645
UAXP-5335	ACY8-cluster8580	74.926	1352	321	16	2	1344	2	1344	3.55e-171	603
UAXP-5335	SRR8720026-cluster8580	76.423	1107	249	11	206	1306	23	1123	9.94e-167	588
WBIB-5335	SRR22574045-cluster8580	72.285	1234	320	16	1	1217	1	1229	1.81e-99	364
WBIB-5335	SRR8720026-cluster8580	72.762	1050	266	14	184	1217	1	1046	3.94e-91	337
WBIB-5335	SRR22557471-cluster8580	78.909	275	58	0	136	410	136	410	4.2e-46	187
WWQZ_GW_Ambtr-5335	ERR2040321-cluster8580	99.853	1356	2	0	1	1356	1	1356	0	2494
WWQZ_GW_Ambtr-5335	SRR17439748-cluster8580	96.239	1356	51	0	1	1356	1	1356	0	2222
WWQZ_GW_Ambtr-5335	SRR17439745-cluster8580	96.165	1356	52	0	1	1356	1	1356	0	2217
WWQZ_GW_Ambtr-5335	SRR17439746-cluster8580	95.8	1357	55	2	1	1356	1	1356	0	2189
WWQZ_GW_Ambtr-5335	SRR17439743-cluster8580	96.164	1173	45	0	184	1356	1	1173	0	1917
WWQZ_GW_Ambtr-5335	SRR22574045-cluster8580	90.32	1343	124	4	1	1342	1	1338	0	1755
WWQZ_GW_Ambtr-5335	ACY8-cluster8580	88.717	1356	153	0	1	1356	1	1356	0	1657
WWQZ_GW_Ambtr-5335	SRR8720026-cluster8580	90.46	1174	110	2	184	1356	1	1173	0	1546
WWQZ_GW_Ambtr-5335	SRR17439750-cluster8580	96.701	788	26	0	1	788	1	788	0	1312
WWQZ_GW_Ambtr-5335	SRR17439749-cluster8580	96.701	788	26	0	1	788	1	788	0	1312
WWQZ_GW_Ambtr-5335	ERR2040320-cluster8580	91.353	717	62	0	640	1356	1	717	0	981
WWQZ_GW_Ambtr-5335	CRR290829-cluster8580	90.217	736	70	2	1	735	1	735	0	959
WWQZ_GW_Ambtr-5335	DRR172093-cluster8580	90.095	737	71	2	1	736	1	736	0	955
ZINQ-5335	ERR2040320-cluster8580	81.176	170	31	1	707	876	81	249	9.97e-31	135
QSKP-5339	ACY8-cluster5286	72.443	929	245	9	25	946	220	1144	5.18e-76	287
QSKP-5339	SRR17439746-cluster5286	72.17	963	257	9	2	957	200	1158	6.7e-75	283
QSKP-5339	SRR22574045-cluster5286	71.887	1060	268	27	24	1067	222	1267	8.67e-74	279
QSKP-5339	SRR17439751-cluster5286	71.733	1033	275	13	24	1046	219	1244	4.03e-72	274
QSKP-5339	DRR172093-cluster5286	71.766	1059	271	25	24	1067	222	1267	4.03e-72	274
QSKP-5339	SRR8720026-cluster5286	72.281	938	233	24	24	946	222	1147	6.75e-70	267
QSKP-5339	ERR2040321-cluster5286	71.755	963	261	9	2	957	185	1143	3.14e-68	261
QSKP-5339	SRR17439749-cluster5286	71.987	946	244	15	24	957	222	1158	1.13e-67	259
QSKP-5339	SRR22557471-cluster5286	71.311	1098	284	26	28	1108	226	1309	5.25e-66	254
QSKP-5339	SRR17439743-cluster5286	71.291	1038	277	16	2	1027	197	1225	8.79e-64	246
QSKP-5339	SRR17439745-cluster5286	74.464	560	139	4	489	1046	3	560	1.47e-61	239
QSKP-5339	CRR290829-cluster5286	73.408	628	156	10	445	1067	20	641	4.12e-57	224
QSKP-5339	SRR17439744-cluster5286	75.112	446	109	2	616	1060	34	478	4.15e-52	207
SLYR-5339	SRR17439743-cluster5286	73.664	1029	259	12	10	1032	205	1227	1.4e-106	388
SLYR-5339	SRR17439751-cluster5286	73.272	1085	278	12	10	1088	205	1283	5.02e-106	387
SLYR-5339	SRR17439749-cluster5286	73.792	973	239	15	10	974	208	1172	5.05e-101	370
SLYR-5339	SRR17439746-cluster5286	73.673	961	241	12	20	974	218	1172	8.46e-99	363
SLYR-5339	ERR2040321-cluster5286	73.223	971	248	12	10	974	193	1157	1.1e-92	342
SLYR-5339	DRR172093-cluster5286	72.584	1076	281	14	20	1088	218	1286	3.96e-92	340
SLYR-5339	ACY8-cluster5286	73.203	974	243	18	10	974	205	1169	5.13e-91	337
SLYR-5339	SRR8720026-cluster5286	72.491	1076	282	14	20	1088	218	1286	1.84e-90	335
SLYR-5339	SRR22574045-cluster5286	72.305	1076	284	14	20	1088	218	1286	3.99e-87	324
SLYR-5339	SRR22557471-cluster5286	72.49	1036	273	12	20	1049	218	1247	3.99e-87	324
SLYR-5339	SRR17439745-cluster5286	76.905	433	94	6	620	1049	131	560	4.13e-62	241
SLYR-5339	SRR17439744-cluster5286	75.847	472	108	6	620	1088	35	503	1.92e-60	235
SLYR-5339	CRR290829-cluster5286	75.636	472	109	6	620	1088	192	660	8.95e-59	230
SWGX_GW_Orysa-5339	SRR17439749-cluster5286	94.863	292	15	0	2	293	200	491	3.89e-127	457
SWGX_GW_Orysa-5339	SRR17439747-cluster5286	94.845	291	15	0	3	293	201	491	1.4e-126	455
SWGX_GW_Orysa-5339	SRR17439751-cluster5286	94.539	293	16	0	1	293	196	488	5.03e-126	453
SWGX_GW_Orysa-5339	SRR17439746-cluster5286	94.539	293	16	0	1	293	199	491	5.03e-126	453
SWGX_GW_Orysa-5339	SRR17439743-cluster5286	93.515	293	19	0	1	293	196	488	5.07e-121	436
SWGX_GW_Orysa-5339	ERR2040321-cluster5286	93.493	292	19	0	2	293	185	476	1.82e-120	435
SWGX_GW_Orysa-5339	SRR8720026-cluster5286	90.102	293	29	0	1	293	199	491	2.41e-104	381
SWGX_GW_Orysa-5339	SRR22574045-cluster5286	90.102	293	29	0	1	293	199	491	2.41e-104	381
SWGX_GW_Orysa-5339	SRR22557471-cluster5286	90.102	293	29	0	1	293	199	491	2.41e-104	381
SWGX_GW_Orysa-5339	DRR172093-cluster5286	89.761	293	30	0	1	293	199	491	1.12e-102	375
Tibouchina_hc-5339	SRR17439751-cluster5286	95.946	74	3	0	65	138	1010	1083	3.85e-27	121
Tibouchina_hc-5339	SRR17439745-cluster5286	95.946	74	3	0	65	138	326	399	3.85e-27	121
Tibouchina_hc-5339	ERR2040321-cluster5286	95.946	74	3	0	65	138	998	1071	3.85e-27	121
Tibouchina_hc-5339	SRR8720026-cluster5286	94.595	74	4	0	65	138	1013	1086	1.79e-25	115
Tibouchina_hc-5339	SRR22574045-cluster5286	94.595	74	4	0	65	138	1013	1086	1.79e-25	115
Tibouchina_hc-5339	SRR22557471-cluster5286	94.595	74	4	0	65	138	1013	1086	1.79e-25	115
Tibouchina_hc-5339	SRR17439749-cluster5286	94.595	74	4	0	65	138	1013	1086	1.79e-25	115
Tibouchina_hc-5339	SRR17439743-cluster5286	95.775	71	3	0	65	135	1010	1080	1.79e-25	115
Tibouchina_hc-5339	DRR172093-cluster5286	94.595	74	4	0	65	138	1013	1086	1.79e-25	115
Tibouchina_hc-5339	CRR290829-cluster5286	94.595	74	4	0	65	138	387	460	1.79e-25	115
Tibouchina_hc-5339	ACY8-cluster5286	94.595	74	4	0	65	138	1010	1083	1.79e-25	115
Tibouchina_hc-5339	ACY8-cluster5286	96.667	60	2	0	1	60	895	954	5.01e-21	100
Tibouchina_hc-5339	SRR17439744-cluster5286	94.444	72	4	0	67	138	232	303	2.32e-24	111
Tibouchina_hc-5339	SRR17439746-cluster5286	93.243	74	5	0	65	138	1013	1086	8.33e-24	110
WWQZ_GW_Orysa-5339	SRR17439751-cluster5286	95.861	1643	68	0	1	1643	196	1838	0	2658
WWQZ_GW_Orysa-5339	SRR17439743-cluster5286	95.253	1643	78	0	1	1643	196	1838	0	2603
WWQZ_GW_Orysa-5339	SRR17439747-cluster5286	94.637	1641	88	0	3	1643	201	1841	0	2543
WWQZ_GW_Orysa-5339	SRR8720026-cluster5286	86.975	1643	211	1	1	1643	199	1838	0	1845
WWQZ_GW_Orysa-5339	SRR17439745-cluster5286	94.907	1178	57	3	490	1666	1	1176	0	1840
WWQZ_GW_Orysa-5339	SRR22574045-cluster5286	86.853	1643	213	1	1	1643	199	1838	0	1834
WWQZ_GW_Orysa-5339	DRR172093-cluster5286	86.732	1643	215	1	1	1643	199	1838	0	1823
WWQZ_GW_Orysa-5339	ERR2040321-cluster5286	98.989	989	10	0	2	990	185	1173	0	1772
WWQZ_GW_Orysa-5339	SRR22557471-cluster5286	85.879	1643	229	1	1	1643	199	1838	0	1746
WWQZ_GW_Orysa-5339	SRR17439749-cluster5286	96.663	989	33	0	2	990	200	1188	0	1644
WWQZ_GW_Orysa-5339	SRR17439744-cluster5286	94.707	1058	56	0	586	1643	1	1058	0	1644
WWQZ_GW_Orysa-5339	ERR2040320-cluster5286	89.805	1285	127	3	358	1640	1	1283	0	1644
WWQZ_GW_Orysa-5339	SRR17439746-cluster5286	96.465	990	35	0	1	990	199	1188	0	1635
WWQZ_GW_Orysa-5339	ACY8-cluster5286	91.313	990	86	0	1	990	196	1185	0	1352
WWQZ_GW_Orysa-5339	CRR290829-cluster5286	86.27	1209	163	1	435	1643	7	1212	0	1310
scaffold_SWGX_2066246_Tetrazygia_bicolor-5339	SRR17439751-cluster5286	94.792	288	15	0	1	288	193	480	9.7e-126	449
scaffold_SWGX_2066246_Tetrazygia_bicolor-5339	SRR17439749-cluster5286	94.792	288	15	0	1	288	196	483	9.7e-126	449
scaffold_SWGX_2066246_Tetrazygia_bicolor-5339	SRR17439747-cluster5286	94.792	288	15	0	1	288	196	483	9.7e-126	449
scaffold_SWGX_2066246_Tetrazygia_bicolor-5339	SRR17439746-cluster5286	94.792	288	15	0	1	288	196	483	9.7e-126	449
scaffold_SWGX_2066246_Tetrazygia_bicolor-5339	SRR17439743-cluster5286	93.75	288	18	0	1	288	193	480	9.77e-121	433
scaffold_SWGX_2066246_Tetrazygia_bicolor-5339	ERR2040321-cluster5286	93.403	288	19	0	1	288	181	468	4.55e-119	427
scaffold_SWGX_2066246_Tetrazygia_bicolor-5339	SRR8720026-cluster5286	90.78	282	26	0	1	282	196	477	4.64e-104	377
scaffold_SWGX_2066246_Tetrazygia_bicolor-5339	SRR22574045-cluster5286	90.78	282	26	0	1	282	196	477	4.64e-104	377
scaffold_SWGX_2066246_Tetrazygia_bicolor-5339	SRR22557471-cluster5286	90.714	280	26	0	3	282	198	477	6.01e-103	374
scaffold_SWGX_2066246_Tetrazygia_bicolor-5339	DRR172093-cluster5286	90.426	282	27	0	1	282	196	477	2.16e-102	372
scaffold_SWGX_2069269_Tetrazygia_bicolor-5339	ERR2040320-cluster5286	100	1368	0	0	1	1368	1	1368	0	2527
scaffold_SWGX_2069269_Tetrazygia_bicolor-5339	SRR17439751-cluster5286	90.242	1363	133	0	1	1363	553	1915	0	1781
scaffold_SWGX_2069269_Tetrazygia_bicolor-5339	SRR17439743-cluster5286	90.242	1363	133	0	1	1363	553	1915	0	1781
scaffold_SWGX_2069269_Tetrazygia_bicolor-5339	SRR17439747-cluster5286	88.921	1363	151	0	1	1363	556	1918	0	1681
scaffold_SWGX_2069269_Tetrazygia_bicolor-5339	SRR17439745-cluster5286	89.196	1231	133	0	133	1363	1	1231	0	1537
scaffold_SWGX_2069269_Tetrazygia_bicolor-5339	SRR8720026-cluster5286	87.023	1364	168	7	1	1361	556	1913	0	1530
scaffold_SWGX_2069269_Tetrazygia_bicolor-5339	DRR172093-cluster5286	86.72	1363	174	5	1	1361	556	1913	0	1507
scaffold_SWGX_2069269_Tetrazygia_bicolor-5339	SRR22574045-cluster5286	86.657	1364	173	7	1	1361	556	1913	0	1502
scaffold_SWGX_2069269_Tetrazygia_bicolor-5339	CRR290829-cluster5286	86.781	1286	163	5	78	1361	7	1287	0	1426
scaffold_SWGX_2069269_Tetrazygia_bicolor-5339	SRR22557471-cluster5286	85.106	1363	196	5	1	1361	556	1913	0	1386
scaffold_SWGX_2069269_Tetrazygia_bicolor-5339	SRR17439744-cluster5286	88.644	1136	127	2	229	1363	1	1135	0	1382
scaffold_SWGX_2069269_Tetrazygia_bicolor-5339	SRR17439746-cluster5286	92.891	633	45	0	1	633	556	1188	0	920
scaffold_SWGX_2069269_Tetrazygia_bicolor-5339	SRR17439749-cluster5286	92.733	633	46	0	1	633	556	1188	0	915
scaffold_SWGX_2069269_Tetrazygia_bicolor-5339	ACY8-cluster5286	91.943	633	51	0	1	633	553	1185	0	887
scaffold_SWGX_2069269_Tetrazygia_bicolor-5339	ERR2040321-cluster5286	91.311	633	55	0	1	633	541	1173	0	865
scaffold_WWQZ_2021827_Medinilla_magnifica-5339	SRR17439751-cluster5286	95.826	1653	69	0	1	1653	184	1836	0	2671
scaffold_WWQZ_2021827_Medinilla_magnifica-5339	SRR17439743-cluster5286	95.281	1653	78	0	1	1653	184	1836	0	2621
scaffold_WWQZ_2021827_Medinilla_magnifica-5339	SRR17439747-cluster5286	94.555	1653	90	0	1	1653	187	1839	0	2555
scaffold_WWQZ_2021827_Medinilla_magnifica-5339	SRR8720026-cluster5286	86.993	1653	212	1	1	1653	187	1836	0	1858
scaffold_WWQZ_2021827_Medinilla_magnifica-5339	SRR22574045-cluster5286	86.872	1653	214	1	1	1653	187	1836	0	1847
scaffold_WWQZ_2021827_Medinilla_magnifica-5339	DRR172093-cluster5286	86.751	1653	216	1	1	1653	187	1836	0	1836
scaffold_WWQZ_2021827_Medinilla_magnifica-5339	SRR17439745-cluster5286	95.399	1152	53	0	502	1653	1	1152	0	1834
scaffold_WWQZ_2021827_Medinilla_magnifica-5339	ERR2040321-cluster5286	98.802	1002	12	0	1	1002	172	1173	0	1784
scaffold_WWQZ_2021827_Medinilla_magnifica-5339	SRR22557471-cluster5286	85.871	1642	229	1	12	1653	198	1836	0	1744
scaffold_WWQZ_2021827_Medinilla_magnifica-5339	SRR17439749-cluster5286	96.507	1002	35	0	1	1002	187	1188	0	1657
scaffold_WWQZ_2021827_Medinilla_magnifica-5339	SRR17439746-cluster5286	96.407	1002	36	0	1	1002	187	1188	0	1652
scaffold_WWQZ_2021827_Medinilla_magnifica-5339	ERR2040320-cluster5286	89.805	1285	127	3	370	1652	1	1283	0	1644
scaffold_WWQZ_2021827_Medinilla_magnifica-5339	SRR17439744-cluster5286	94.697	1056	56	0	598	1653	1	1056	0	1640
scaffold_WWQZ_2021827_Medinilla_magnifica-5339	ACY8-cluster5286	91.118	1002	89	0	1	1002	184	1185	0	1358
scaffold_WWQZ_2021827_Medinilla_magnifica-5339	CRR290829-cluster5286	86.247	1207	163	1	447	1653	7	1210	0	1306
scaffold_WWQZ_2021828_Medinilla_magnifica-5339	SRR17439743-cluster5286	93.721	653	41	0	2	654	1184	1836	0	979
scaffold_WWQZ_2021828_Medinilla_magnifica-5339	SRR17439751-cluster5286	93.262	653	44	0	2	654	1184	1836	0	963
scaffold_WWQZ_2021828_Medinilla_magnifica-5339	SRR17439745-cluster5286	92.037	653	52	0	2	654	500	1152	0	918
scaffold_WWQZ_2021828_Medinilla_magnifica-5339	SRR17439747-cluster5286	91.73	653	54	0	2	654	1187	1839	0	907
scaffold_WWQZ_2021828_Medinilla_magnifica-5339	SRR17439744-cluster5286	91.73	653	54	0	2	654	404	1056	0	907
scaffold_WWQZ_2021828_Medinilla_magnifica-5339	ERR2040320-cluster5286	87.73	652	80	0	2	653	632	1283	0	761
scaffold_WWQZ_2021828_Medinilla_magnifica-5339	CRR290829-cluster5286	82.389	653	112	1	2	654	561	1210	2.2e-160	566
scaffold_WWQZ_2021828_Medinilla_magnifica-5339	SRR22574045-cluster5286	82.263	654	111	3	2	654	1187	1836	1.03e-158	560
scaffold_WWQZ_2021828_Medinilla_magnifica-5339	SRR8720026-cluster5286	81.957	654	113	3	2	654	1187	1836	2.22e-155	549
scaffold_WWQZ_2021828_Medinilla_magnifica-5339	DRR172093-cluster5286	81.47	653	118	1	2	654	1187	1836	2.23e-150	532
scaffold_WWQZ_2021828_Medinilla_magnifica-5339	SRR22557471-cluster5286	80.887	654	120	4	2	654	1187	1836	1.05e-143	510
Arath-5343	SRR17439744-cluster6832	74.457	599	134	13	15	602	30	620	1.71e-62	241
FGDU-5343	SRR17439745-cluster6832	75.499	702	164	8	32	729	47	744	2.12e-91	337
SWGX-5343	ERR2040320-cluster6832	100	735	0	0	1	735	16	750	0	1358
SWGX-5343	SRR17439749-cluster6832	90.45	733	70	0	3	735	18	750	0	966
SWGX-5343	SRR17439743-cluster6832	89.877	731	73	1	5	735	21	750	0	939
SWGX-5343	SRR17439748-cluster6832	89.835	728	74	0	3	730	18	745	0	935
SWGX-5343	SRR17439750-cluster6832	89.632	733	76	0	3	735	18	750	0	933
SWGX-5343	SRR17439746-cluster6832	89.632	733	76	0	3	735	18	750	0	933
SWGX-5343	SRR17439742-cluster6832	89.632	733	76	0	3	735	18	750	0	933
SWGX-5343	SRR17439751-cluster6832	89.495	733	77	0	3	735	18	750	0	928
SWGX-5343	SRR17439747-cluster6832	89.359	733	78	0	3	735	18	750	0	922
SWGX-5343	SRR17439744-cluster6832	88.813	733	82	0	3	735	18	750	0	900
SWGX-5343	ERR2040321-cluster6832	88.677	733	83	0	3	735	18	750	0	894
SWGX-5343	ACY8-cluster6832	88.552	725	83	0	6	730	21	745	0	880
SWGX-5343	SRR8720026-cluster6832	86.207	348	48	0	259	606	1	348	1.25e-103	377
SWGX-5343	SRR22574045-cluster6832	85.269	353	52	0	259	611	1	353	9.74e-100	364
Tibouchina_hit-5343	SRR22557471-cluster6832	93.947	413	25	0	1	413	331	743	2.27e-178	625
Tibouchina_hit-5343	ACY8-cluster6832	91.155	407	36	0	1	407	331	737	1.09e-156	553
Tibouchina_hit-5343	SRR17439745-cluster6832	89.737	419	43	0	1	419	331	749	1.1e-151	536
Tibouchina_hit-5343	SRR17439751-cluster6832	89.756	410	42	0	1	410	331	740	2.37e-148	525
Tibouchina_hit-5343	ERR2040321-cluster6832	88.783	419	47	0	1	419	331	749	5.13e-145	514
Tibouchina_hit-5343	SRR17439750-cluster6832	89.189	407	44	0	4	410	334	740	2.39e-143	508
Tibouchina_hit-5343	SRR17439743-cluster6832	88.544	419	48	0	1	419	331	749	2.39e-143	508
Tibouchina_hit-5343	SRR17439744-cluster6832	88.305	419	49	0	1	419	331	749	1.11e-141	503
Tibouchina_hit-5343	SRR17439748-cluster6832	88.434	415	48	0	1	415	331	745	4e-141	501
Tibouchina_hit-5343	ERR2040320-cluster6832	87.707	423	52	0	1	423	331	753	6.69e-139	494
Tibouchina_hit-5343	SRR17439747-cluster6832	87.589	419	52	0	1	419	331	749	1.12e-136	486
Tibouchina_hit-5343	SRR17439742-cluster6832	87.711	415	51	0	5	419	335	749	4.03e-136	484
Tibouchina_hit-5343	SRR8720026-cluster6832	92.44	291	22	0	1	291	58	348	1.49e-115	416
Tibouchina_hit-5343	CRR290829-cluster6832	92.096	291	23	0	1	291	58	348	6.93e-114	411
Tibouchina_hit-5343	SRR22574045-cluster6832	91.409	291	25	0	1	291	58	348	1.5e-110	399
Tibouchina_hit-5343	DRR172093-cluster6832	91.409	291	25	0	1	291	58	348	1.5e-110	399
UAXP-5343	SRR17439743-cluster6832	76.781	702	136	21	15	696	30	724	7.4e-101	368
UMUL-5343	SRR22557471-cluster6832	77.238	659	130	18	7	655	22	670	7.53e-101	368
UMUL-5343	SRR8720026-cluster6832	81.024	332	57	6	259	587	1	329	4.73e-68	259
UMUL-5343	CRR290829-cluster6832	80.734	327	57	6	259	582	1	324	2.85e-65	250
UMUL-5343	SRR22574045-cluster6832	80.422	332	59	6	259	587	1	329	1.02e-64	248
UMUL-5343	DRR172093-cluster6832	80.363	331	61	4	259	587	1	329	1.02e-64	248
WEAC-5343	ACY8-cluster6832	75.991	454	103	6	240	690	273	723	3.6e-59	230
WEAC-5343	SRR22557471-cluster6832	76.984	378	87	0	313	690	346	723	2.8e-55	217
scaffold_WWQZ_2032136_Medinilla_magnifica-5343	ERR2040321-cluster6832	99.469	753	1	1	1	750	1	753	0	1365
scaffold_WWQZ_2032136_Medinilla_magnifica-5343	SRR17439743-cluster6832	95.75	753	29	1	1	750	1	753	0	1210
scaffold_WWQZ_2032136_Medinilla_magnifica-5343	SRR17439751-cluster6832	95.623	754	28	3	1	750	1	753	0	1205
scaffold_WWQZ_2032136_Medinilla_magnifica-5343	SRR17439750-cluster6832	95.618	753	30	1	1	750	1	753	0	1205
scaffold_WWQZ_2032136_Medinilla_magnifica-5343	SRR17439745-cluster6832	95.485	753	31	1	1	750	1	753	0	1199
scaffold_WWQZ_2032136_Medinilla_magnifica-5343	SRR17439748-cluster6832	95.57	745	30	1	1	742	1	745	0	1190
scaffold_WWQZ_2032136_Medinilla_magnifica-5343	SRR17439744-cluster6832	94.555	753	38	1	1	750	1	753	0	1160
scaffold_WWQZ_2032136_Medinilla_magnifica-5343	SRR17439749-cluster6832	94.29	753	40	1	1	750	1	753	0	1149
scaffold_WWQZ_2032136_Medinilla_magnifica-5343	SRR17439747-cluster6832	94.29	753	40	1	1	750	1	753	0	1149
scaffold_WWQZ_2032136_Medinilla_magnifica-5343	SRR17439742-cluster6832	94.157	753	41	1	1	750	1	753	0	1144
scaffold_WWQZ_2032136_Medinilla_magnifica-5343	SRR17439746-cluster6832	94.024	753	42	1	1	750	1	753	0	1138
scaffold_WWQZ_2032136_Medinilla_magnifica-5343	ERR2040320-cluster6832	88.267	750	85	1	1	747	1	750	0	894
scaffold_WWQZ_2032136_Medinilla_magnifica-5343	ACY8-cluster6832	87.534	738	87	3	1	734	1	737	0	848
scaffold_WWQZ_2032136_Medinilla_magnifica-5343	SRR22557471-cluster6832	86.406	743	98	3	1	740	1	743	0	809
scaffold_WWQZ_2032136_Medinilla_magnifica-5343	SRR8720026-cluster6832	88.385	353	41	0	274	626	1	353	4.5e-118	425
scaffold_WWQZ_2032136_Medinilla_magnifica-5343	SRR22574045-cluster6832	88.218	348	41	0	274	621	1	348	2.71e-115	416
scaffold_WWQZ_2032136_Medinilla_magnifica-5343	CRR290829-cluster6832	87.819	353	43	0	274	626	1	353	9.74e-115	414
scaffold_WWQZ_2032136_Medinilla_magnifica-5343	DRR172093-cluster6832	87.288	354	43	2	274	626	1	353	2.11e-111	403
WWQZ-5347	ERR2040321-cluster7229	100	219	0	0	1	219	202	420	1.58e-112	405
WWQZ-5347	SRR17439746-cluster7229	100	218	0	0	1	218	202	419	5.69e-112	403
WWQZ-5347	SRR17439749-cluster7229	99.543	219	1	0	1	219	202	420	7.36e-111	399
WWQZ-5347	SRR17439751-cluster7229	99.087	219	2	0	1	219	202	420	3.42e-109	394
WWQZ-5347	SRR17439743-cluster7229	99.087	219	2	0	1	219	202	420	3.42e-109	394
WWQZ-5347	SRR17439748-cluster7229	99.083	218	2	0	1	218	202	419	1.23e-108	392
WWQZ-5347	SRR17439742-cluster7229	98.63	219	3	0	1	219	202	420	1.59e-107	388
WWQZ-5347	SRR17439744-cluster7229	98.174	219	4	0	1	219	202	420	7.41e-106	383
WWQZ-5347	SRR17439745-cluster7229	97.717	219	5	0	1	219	37	255	3.45e-104	377
WWQZ-5347	SRR17439747-cluster7229	97.26	219	6	0	1	219	202	420	1.6e-102	372
WWQZ-5347	ERR2040320-cluster7229	96.804	219	7	0	1	219	202	420	7.46e-101	366
WWQZ-5347	DRR172093-cluster7229	93.151	219	15	0	1	219	202	420	1.64e-87	322
WWQZ-5347	CRR290829-cluster7229	93.151	219	15	0	1	219	202	420	1.64e-87	322
WWQZ-5347	ACY8-cluster7229	93.151	219	15	0	1	219	202	420	1.64e-87	322
WWQZ-5347	SRR8720026-cluster7229	92.694	219	16	0	1	219	202	420	7.62e-86	316
WWQZ-5347	SRR22574045-cluster7229	92.694	219	16	0	1	219	202	420	7.62e-86	316
WWQZ-5347	SRR22557471-cluster7229	91.781	219	18	0	1	219	202	420	1.65e-82	305
SWGX_GW_WBOD-5355	SRR17439742-cluster9556	86.154	260	33	1	19	278	430	686	1.38e-74	279
SWGX_GW_WBOD-5355	SRR17439751-cluster9556	89.767	215	19	1	19	233	430	641	6.41e-73	274
SWGX_GW_WBOD-5355	SRR17439745-cluster9556	89.767	215	19	1	19	233	430	641	6.41e-73	274
SWGX_GW_WBOD-5355	SRR17439746-cluster9556	88.837	215	21	1	19	233	430	641	1.39e-69	263
SWGX_GW_WBOD-5355	SRR17439750-cluster9556	88.372	215	22	1	19	233	106	317	6.46e-68	257
WWQZ-5355	SRR17439751-cluster9556	96.887	257	8	0	1	257	403	659	3.23e-120	431
WWQZ-5355	SRR17439742-cluster9556	96.887	257	8	0	1	257	403	659	3.23e-120	431
WWQZ-5355	SRR17439745-cluster9556	96.863	255	8	0	1	255	403	657	4.18e-119	427
WWQZ-5355	SRR17439746-cluster9556	96.109	257	10	0	1	257	403	659	7e-117	420
WWQZ-5355	SRR17439744-cluster9556	95.72	257	11	0	1	257	403	659	3.26e-115	414
WWQZ-5355	SRR17439750-cluster9556	95.669	254	11	0	2	255	80	333	1.52e-113	409
WWQZ-5355	SRR17439747-cluster9556	94.942	257	13	0	1	257	403	659	7.05e-112	403
WWQZ-5355	SRR22574045-cluster9556	91.051	257	23	0	1	257	400	656	3.35e-95	348
WWQZ-5355	SRR17439749-cluster9556	98.23	113	2	0	145	257	1	113	3.57e-50	198
Brachyotum_hc-5434	CRR290829-cluster3545	96.154	104	4	0	94	197	376	479	5.6e-42	171
Brachyotum_hc-5434	CRR290829-cluster3545	96.809	94	3	0	1	94	139	232	4.36e-38	158
Brachyotum_hc-5434	SRR22557471-cluster3545	95.238	105	5	0	93	197	213	317	7.25e-41	167
Brachyotum_hc-5434	SRR22557471-cluster3545	95.714	70	3	0	25	94	1	70	9.58e-25	113
Brachyotum_hc-5434	SRR22574045-cluster3545	95.192	104	5	0	94	197	376	479	2.61e-40	165
Brachyotum_hc-5434	SRR22574045-cluster3545	97.872	94	2	0	1	94	139	232	9.38e-40	163
Brachyotum_hc-5434	DRR172093-cluster3545	95.192	104	5	0	94	197	376	479	2.61e-40	165
Brachyotum_hc-5434	DRR172093-cluster3545	97.872	94	2	0	1	94	139	232	9.38e-40	163
Brachyotum_hc-5434	SRR17439746-cluster3545	95.745	94	4	0	1	94	139	232	2.03e-36	152
Brachyotum_hc-5434	ACY8-cluster3545	95.745	94	4	0	1	94	139	232	2.03e-36	152
Brachyotum_hc-5434	ACY8-cluster3545	92.308	104	8	0	94	197	376	479	2.63e-35	148
Brachyotum_hc-5434	SRR17439751-cluster3545	94.681	94	5	0	1	94	139	232	9.44e-35	147
Brachyotum_hc-5434	SRR17439749-cluster3545	94.681	94	5	0	1	94	139	232	9.44e-35	147
Brachyotum_hc-5434	SRR17439745-cluster3545	94.681	94	5	0	1	94	139	232	9.44e-35	147
Brachyotum_hc-5434	ERR2040321-cluster3545	94.681	94	5	0	1	94	139	232	9.44e-35	147
Brachyotum_hc-5434	ERR2040320-cluster3545	94.681	94	5	0	1	94	139	232	9.44e-35	147
Brachyotum_hc-5434	SRR17439747-cluster3545	93.617	94	6	0	1	94	139	232	4.39e-33	141
Brachyotum_hc-5434	SRR17439743-cluster3545	93.617	94	6	0	1	94	139	232	4.39e-33	141
Brachyotum_hc-5434	SRR17439748-cluster3545	92.553	94	7	0	1	94	139	232	2.04e-31	135
Brachyotum_hc-5434	SRR17439742-cluster3545	91.753	97	7	1	1	97	139	234	7.35e-31	134
Brachyotum_hc-5434	SRR17439750-cluster3545	95.714	70	3	0	25	94	1	70	9.58e-25	113
EMBR-5434	SRR22574045-cluster3545	79.362	596	123	0	7	602	19	614	1.7e-116	420
EMBR-5434	CRR290829-cluster3545	79.362	596	123	0	7	602	19	614	1.7e-116	420
EMBR-5434	SRR22557471-cluster3545	79.646	452	92	0	151	602	1	452	3.82e-88	326
FGDU_GW_NGRR-5434	SRR17439745-cluster3545	81.093	677	123	5	1	675	13	686	1.81e-151	536
FGDU_GW_NGRR-5434	SRR17439746-cluster3545	80.804	672	126	3	5	675	17	686	1.41e-147	523
FGDU_GW_NGRR-5434	ERR2040321-cluster3545	80.804	672	126	3	5	675	17	686	1.41e-147	523
FGDU_GW_NGRR-5434	SRR17439743-cluster3545	81.135	652	120	3	5	655	17	666	1.82e-146	520
FGDU_GW_NGRR-5434	SRR17439751-cluster3545	80.982	652	121	3	5	655	17	666	8.48e-145	514
FGDU_GW_NGRR-5434	SRR17439749-cluster3545	80.535	673	126	5	5	675	17	686	3.05e-144	512
FGDU_GW_NGRR-5434	SRR17439748-cluster3545	80.828	652	122	3	5	655	17	666	3.95e-143	508
FGDU_GW_NGRR-5434	ERR2040320-cluster3545	79.881	671	128	7	5	672	17	683	6.65e-136	484
FGDU_GW_NGRR-5434	SRR17439750-cluster3545	82.411	506	86	3	151	655	1	504	5.25e-122	438
FGDU_GW_NGRR-5434	SRR22557471-cluster3545	80.762	525	100	1	151	675	1	524	4.12e-113	409
FGDU_GW_NGRR-5434	SRR17439742-cluster3545	80.415	434	83	2	5	437	17	449	3.3e-89	329
Torricelli_hit-5434	SRR17439749-cluster3545	88.272	324	38	0	1	324	331	654	2.44e-107	388
Torricelli_hit-5434	SRR22574045-cluster3545	85.802	324	46	0	1	324	331	654	5.36e-94	344
Torricelli_hit-5434	CRR290829-cluster3545	85.802	324	46	0	1	324	331	654	5.36e-94	344
Torricelli_hit-5434	SRR22557471-cluster3545	85.494	324	47	0	1	324	169	492	2.49e-92	339
VYGG-5434	ERR2040320-cluster3545	80.074	542	106	2	5	545	17	557	5.55e-111	401
scaffold_SWGX_2013166_Tetrazygia_bicolor-5434	ERR2040320-cluster3545	100	1050	0	0	1	1050	1	1050	0	1940
scaffold_SWGX_2013166_Tetrazygia_bicolor-5434	SRR17439749-cluster3545	92.755	1049	76	0	1	1049	1	1049	0	1517
scaffold_SWGX_2013166_Tetrazygia_bicolor-5434	SRR17439743-cluster3545	92.381	1050	80	0	1	1050	1	1050	0	1496
scaffold_SWGX_2013166_Tetrazygia_bicolor-5434	SRR17439751-cluster3545	92.095	1050	83	0	1	1050	1	1050	0	1480
scaffold_SWGX_2013166_Tetrazygia_bicolor-5434	SRR17439748-cluster3545	92	1050	84	0	1	1050	1	1050	0	1474
scaffold_SWGX_2013166_Tetrazygia_bicolor-5434	SRR17439746-cluster3545	92.05	1044	83	0	1	1044	1	1044	0	1469
scaffold_SWGX_2013166_Tetrazygia_bicolor-5434	ERR2040321-cluster3545	91.143	1050	93	0	1	1050	1	1050	0	1424
scaffold_SWGX_2013166_Tetrazygia_bicolor-5434	SRR17439745-cluster3545	91.048	1050	94	0	1	1050	1	1050	0	1419
scaffold_SWGX_2013166_Tetrazygia_bicolor-5434	SRR17439747-cluster3545	91.092	1044	93	0	1	1044	1	1044	0	1413
scaffold_SWGX_2013166_Tetrazygia_bicolor-5434	CRR290829-cluster3545	88.381	1050	122	0	1	1050	1	1050	0	1264
scaffold_SWGX_2013166_Tetrazygia_bicolor-5434	SRR22574045-cluster3545	88.286	1050	123	0	1	1050	1	1050	0	1258
scaffold_SWGX_2013166_Tetrazygia_bicolor-5434	SRR17439750-cluster3545	92.005	888	71	0	163	1050	1	888	0	1247
scaffold_SWGX_2013166_Tetrazygia_bicolor-5434	DRR172093-cluster3545	88.095	1050	125	0	1	1050	1	1050	0	1247
scaffold_SWGX_2013166_Tetrazygia_bicolor-5434	ACY8-cluster3545	86.597	1052	134	5	1	1050	1	1047	0	1155
scaffold_SWGX_2013166_Tetrazygia_bicolor-5434	SRR22557471-cluster3545	87.416	890	108	4	163	1050	1	888	0	1020
scaffold_SWGX_2013166_Tetrazygia_bicolor-5434	SRR17439742-cluster3545	93.043	460	32	0	1	460	1	460	0	673
scaffold_WWQZ_2031979_Medinilla_magnifica-5434	ERR2040321-cluster3545	97.056	1053	19	3	1	1041	1	1053	0	1762
scaffold_WWQZ_2031979_Medinilla_magnifica-5434	SRR17439749-cluster3545	95.442	1053	36	3	1	1041	1	1053	0	1668
scaffold_WWQZ_2031979_Medinilla_magnifica-5434	SRR17439751-cluster3545	95.347	1053	37	3	1	1041	1	1053	0	1663
scaffold_WWQZ_2031979_Medinilla_magnifica-5434	SRR17439746-cluster3545	94.777	1053	43	3	1	1041	1	1053	0	1629
scaffold_WWQZ_2031979_Medinilla_magnifica-5434	SRR17439743-cluster3545	94.777	1053	43	3	1	1041	1	1053	0	1629
scaffold_WWQZ_2031979_Medinilla_magnifica-5434	SRR17439748-cluster3545	94.682	1053	44	3	1	1041	1	1053	0	1624
scaffold_WWQZ_2031979_Medinilla_magnifica-5434	SRR17439745-cluster3545	94.682	1053	44	3	1	1041	1	1053	0	1624
scaffold_WWQZ_2031979_Medinilla_magnifica-5434	SRR17439747-cluster3545	93.827	1053	53	5	1	1041	1	1053	0	1574
scaffold_WWQZ_2031979_Medinilla_magnifica-5434	SRR17439750-cluster3545	95.398	891	29	3	163	1041	1	891	0	1408
scaffold_WWQZ_2031979_Medinilla_magnifica-5434	ERR2040320-cluster3545	90.598	1053	87	3	1	1041	1	1053	0	1386
scaffold_WWQZ_2031979_Medinilla_magnifica-5434	SRR22574045-cluster3545	87.274	1053	122	5	1	1041	1	1053	0	1192
scaffold_WWQZ_2031979_Medinilla_magnifica-5434	CRR290829-cluster3545	87.179	1053	123	5	1	1041	1	1053	0	1186
scaffold_WWQZ_2031979_Medinilla_magnifica-5434	DRR172093-cluster3545	86.895	1053	126	5	1	1041	1	1053	0	1170
scaffold_WWQZ_2031979_Medinilla_magnifica-5434	ACY8-cluster3545	85.375	1053	139	10	1	1041	1	1050	0	1077
scaffold_WWQZ_2031979_Medinilla_magnifica-5434	SRR22557471-cluster3545	86.195	891	111	7	163	1041	1	891	0	953
scaffold_WWQZ_2031979_Medinilla_magnifica-5434	SRR17439742-cluster3545	96.087	460	18	0	1	460	1	460	0	750
BCAA-5454	SRR17439742-cluster9145	81.003	758	140	4	399	1154	813	1568	4.02e-170	599
BCAA-5454	ERR2040320-cluster9145	81.127	763	130	10	399	1154	792	1547	4.02e-170	599
BCAA-5454	ACY8-cluster9145	79.594	789	143	15	388	1166	791	1571	4.11e-155	549
BCAA-5454	SRR17439743-cluster9145	81.315	289	54	0	399	687	810	1098	1.31e-60	235
BZDF-5454	DRR172093-cluster9145	75.603	1160	220	44	39	1161	469	1602	4.08e-145	516
BZDF-5454	CRR290829-cluster9145	75.069	1087	208	45	39	1088	469	1529	1.51e-124	448
BZDF-5454	ERR2040320-cluster9145	74.413	1149	235	49	39	1161	463	1578	9.08e-122	438
BZDF-5454	SRR17439747-cluster9145	77.128	376	84	2	490	864	913	1287	4.63e-55	217
BZDF-5454	SRR17439743-cluster9145	79.082	196	41	0	472	667	907	1102	1.33e-30	135
BZDF-5454	SRR17439744-cluster9145	96.875	32	1	0	363	394	815	846	3.84e-06	54.7
CPKP-5454	ERR2040320-cluster9145	77.778	756	148	13	307	1052	766	1511	1.45e-124	448
CSSK-5454	ERR2040320-cluster9145	77.339	759	155	14	394	1145	793	1541	4.3e-120	433
CSSK-5454	SRR22574045-cluster9145	79.561	592	115	6	509	1097	929	1517	1.2e-115	418
CSSK-5454	CRR290829-cluster9145	77.606	710	146	12	393	1097	816	1517	1.2e-115	418
CSSK-5454	SRR8720026-cluster9145	79.392	592	116	6	509	1097	929	1517	5.61e-114	412
CSSK-5454	DRR172093-cluster9145	79.392	592	116	6	509	1097	929	1517	5.61e-114	412
CSSK-5454	SRR17439747-cluster9145	77.126	494	106	6	394	885	799	1287	5.93e-74	279
CSSK-5454	SRR22557471-cluster9145	75.325	385	86	8	393	774	789	1167	8.01e-43	176
CSSK-5454	SRR17439743-cluster9145	77.517	298	58	8	394	688	811	1102	3.73e-41	171
CSSK-5454	SRR17439744-cluster9145	97.059	34	1	0	394	427	813	846	3.03e-07	58.4
FGDU_GW_ZSSR-5454	SRR17439742-cluster9145	81.171	632	113	3	634	1265	976	1601	2.67e-142	507
FGDU_GW_ZSSR-5454	ERR2040320-cluster9145	80.828	652	112	7	601	1250	925	1565	1.24e-140	501
Tibouchina_hc-5454	SRR8720026-cluster9145	95.614	114	5	0	105	218	864	977	8.07e-46	183
Tibouchina_hc-5454	SRR8720026-cluster9145	94.059	101	6	0	1	101	460	560	6.32e-37	154
Tibouchina_hc-5454	SRR22574045-cluster9145	95.614	114	5	0	105	218	864	977	8.07e-46	183
Tibouchina_hc-5454	SRR22574045-cluster9145	95.05	101	5	0	1	101	460	560	1.36e-38	159
Tibouchina_hc-5454	DRR172093-cluster9145	94.167	120	7	0	99	218	858	977	8.07e-46	183
Tibouchina_hc-5454	DRR172093-cluster9145	95.05	101	5	0	1	101	460	560	1.36e-38	159
Tibouchina_hc-5454	SRR22557471-cluster9145	93.913	115	7	0	105	219	837	951	4.85e-43	174
Tibouchina_hc-5454	CRR290829-cluster9145	93.86	114	7	0	105	218	864	977	1.75e-42	172
Tibouchina_hc-5454	CRR290829-cluster9145	95.05	101	5	0	1	101	460	560	1.36e-38	159
Tibouchina_hc-5454	SRR17439743-cluster9145	92.857	98	7	0	1	98	451	548	1.37e-33	143
Tibouchina_hc-5454	SRR17439749-cluster9145	91.837	98	8	0	1	98	451	548	6.37e-32	137
Tibouchina_hc-5454	SRR17439746-cluster9145	91.837	98	8	0	1	98	439	536	6.37e-32	137
Tibouchina_hc-5454	SRR17439742-cluster9145	91.667	96	8	0	3	98	456	551	8.24e-31	134
Tibouchina_hc-5454	SRR17439751-cluster9145	90.816	98	9	0	1	98	451	548	2.96e-30	132
Tibouchina_hc-5454	SRR17439750-cluster9145	90.816	98	9	0	1	98	451	548	2.96e-30	132
Tibouchina_hc-5454	SRR17439748-cluster9145	90.816	98	9	0	1	98	448	545	2.96e-30	132
Tibouchina_hc-5454	SRR17439747-cluster9145	90.816	98	9	0	1	98	439	536	2.96e-30	132
Tibouchina_hc-5454	SRR17439744-cluster9145	90.816	98	9	0	1	98	454	551	2.96e-30	132
Tibouchina_hc-5454	SRR17439745-cluster9145	89.796	98	10	0	1	98	451	548	1.38e-28	126
WWQZ_GW_ZSSR-5454	SRR17439742-cluster9145	93.694	1110	62	6	40	1142	466	1574	0	1655
WWQZ_GW_ZSSR-5454	SRR17439748-cluster9145	93.327	1109	65	5	40	1142	460	1565	0	1629
WWQZ_GW_ZSSR-5454	SRR17439746-cluster9145	93.237	1109	66	5	40	1142	451	1556	0	1624
WWQZ_GW_ZSSR-5454	SRR17439749-cluster9145	93.277	1071	63	3	40	1104	463	1530	0	1570
WWQZ_GW_ZSSR-5454	SRR17439745-cluster9145	92.722	948	60	4	40	981	463	1407	0	1360
WWQZ_GW_ZSSR-5454	ERR2040320-cluster9145	88.468	1110	99	13	40	1142	466	1553	0	1314
WWQZ_GW_ZSSR-5454	ACY8-cluster9145	87.177	1123	141	3	40	1159	460	1582	0	1273
WWQZ_GW_ZSSR-5454	DRR172093-cluster9145	86.879	1128	142	5	40	1163	472	1597	0	1258
WWQZ_GW_ZSSR-5454	SRR22574045-cluster9145	86.525	1128	146	5	40	1163	472	1597	0	1236
WWQZ_GW_ZSSR-5454	SRR8720026-cluster9145	86.866	1104	140	4	40	1139	472	1574	0	1230
WWQZ_GW_ZSSR-5454	CRR290829-cluster9145	86.904	1069	135	4	40	1104	472	1539	0	1194
WWQZ_GW_ZSSR-5454	SRR17439747-cluster9145	91.876	837	62	3	40	870	451	1287	0	1164
WWQZ_GW_ZSSR-5454	SRR17439750-cluster9145	91.966	834	58	6	40	870	463	1290	0	1160
WWQZ_GW_ZSSR-5454	SRR17439743-cluster9145	92.249	658	44	5	40	690	463	1120	0	926
WWQZ_GW_ZSSR-5454	SRR17439751-cluster9145	90.989	566	42	5	40	599	463	1025	0	754
WWQZ_GW_ZSSR-5454	SRR22557471-cluster9145	84.732	727	98	9	40	758	445	1166	0	715
WWQZ_GW_ZSSR-5454	ERR2040321-cluster9145	90.931	408	31	2	40	441	463	870	1.88e-153	544
WWQZ_GW_ZSSR-5454	SRR17439744-cluster9145	90.052	382	31	6	40	415	466	846	8.94e-137	488
YKQR-5454	ERR2040320-cluster9145	78.827	784	150	10	376	1147	793	1572	1.46e-144	514
YKQR-5454	ACY8-cluster9145	75.705	1099	224	30	76	1145	499	1583	1.88e-143	510
ZINQ-5454	DRR172093-cluster9145	75.517	1160	221	44	39	1161	469	1602	1.9e-143	510
ZINQ-5454	CRR290829-cluster9145	74.977	1087	209	45	39	1088	469	1529	7.02e-123	442
ZINQ-5454	ERR2040320-cluster9145	74.346	1146	241	45	39	1161	463	1578	9.08e-122	438
ZINQ-5454	SRR17439747-cluster9145	76.862	376	85	2	490	864	913	1287	2.16e-53	211
ZINQ-5454	SRR17439743-cluster9145	79.082	196	41	0	472	667	907	1102	1.33e-30	135
ZINQ-5454	SRR17439744-cluster9145	96.875	32	1	0	363	394	815	846	3.84e-06	54.7
scaffold_SWGX_2069676_Tetrazygia_bicolor-5454	ERR2040320-cluster9145	99.432	1584	0	1	1	1584	7	1581	0	2867
scaffold_SWGX_2069676_Tetrazygia_bicolor-5454	SRR17439742-cluster9145	89.034	1605	146	16	1	1584	7	1602	0	1962
scaffold_SWGX_2069676_Tetrazygia_bicolor-5454	SRR17439748-cluster9145	88.598	1605	144	21	1	1584	7	1593	0	1914
scaffold_SWGX_2069676_Tetrazygia_bicolor-5454	SRR17439746-cluster9145	88.562	1600	131	28	9	1584	13	1584	0	1893
scaffold_SWGX_2069676_Tetrazygia_bicolor-5454	SRR17439749-cluster9145	88.128	1533	144	25	1	1511	7	1523	0	1788
scaffold_SWGX_2069676_Tetrazygia_bicolor-5454	DRR172093-cluster9145	86.136	1594	180	22	16	1584	28	1605	0	1681
scaffold_SWGX_2069676_Tetrazygia_bicolor-5454	SRR22574045-cluster9145	85.956	1595	181	25	16	1584	28	1605	0	1664
scaffold_SWGX_2069676_Tetrazygia_bicolor-5454	SRR8720026-cluster9145	85.822	1594	185	23	16	1584	28	1605	0	1653
scaffold_SWGX_2069676_Tetrazygia_bicolor-5454	ACY8-cluster9145	85.483	1605	194	11	1	1584	7	1593	0	1637
scaffold_SWGX_2069676_Tetrazygia_bicolor-5454	SRR17439745-cluster9145	87.862	1417	134	15	1	1395	7	1407	0	1629
scaffold_SWGX_2069676_Tetrazygia_bicolor-5454	CRR290829-cluster9145	86.051	1527	172	22	16	1517	28	1538	0	1602
scaffold_SWGX_2069676_Tetrazygia_bicolor-5454	SRR17439747-cluster9145	87.742	1289	128	7	17	1284	8	1287	0	1478
scaffold_SWGX_2069676_Tetrazygia_bicolor-5454	SRR17439750-cluster9145	87.278	1297	123	23	10	1284	14	1290	0	1443
scaffold_SWGX_2069676_Tetrazygia_bicolor-5454	SRR17439743-cluster9145	88.277	1126	98	17	1	1104	7	1120	0	1317
scaffold_SWGX_2069676_Tetrazygia_bicolor-5454	SRR17439751-cluster9145	86.557	1034	103	16	1	1013	7	1025	0	1107
scaffold_SWGX_2069676_Tetrazygia_bicolor-5454	SRR22557471-cluster9145	84.206	1108	139	20	88	1173	74	1167	0	1044
scaffold_SWGX_2069676_Tetrazygia_bicolor-5454	ERR2040321-cluster9145	85.486	875	94	21	1	854	7	869	0	881
scaffold_SWGX_2069676_Tetrazygia_bicolor-5454	SRR17439744-cluster9145	83.489	854	102	23	1	829	7	846	0	760
scaffold_WWQZ_2014256_Medinilla_magnifica-5454	SRR17439742-cluster9145	95.648	988	41	2	1	987	586	1572	0	1585
scaffold_WWQZ_2014256_Medinilla_magnifica-5454	SRR17439748-cluster9145	94.428	987	52	1	1	987	580	1563	0	1515
scaffold_WWQZ_2014256_Medinilla_magnifica-5454	SRR17439746-cluster9145	94.326	987	53	1	1	987	571	1554	0	1509
scaffold_WWQZ_2014256_Medinilla_magnifica-5454	SRR17439749-cluster9145	94.427	951	50	1	1	951	583	1530	0	1459
scaffold_WWQZ_2014256_Medinilla_magnifica-5454	SRR17439745-cluster9145	93.599	828	50	1	1	828	583	1407	0	1232
scaffold_WWQZ_2014256_Medinilla_magnifica-5454	ERR2040320-cluster9145	89.564	987	82	13	1	987	586	1551	0	1232
scaffold_WWQZ_2014256_Medinilla_magnifica-5454	DRR172093-cluster9145	88.259	988	109	6	1	986	592	1574	0	1175
scaffold_WWQZ_2014256_Medinilla_magnifica-5454	ACY8-cluster9145	87.943	987	116	1	1	987	580	1563	0	1160
scaffold_WWQZ_2014256_Medinilla_magnifica-5454	SRR8720026-cluster9145	87.854	988	113	6	1	986	592	1574	0	1153
scaffold_WWQZ_2014256_Medinilla_magnifica-5454	SRR22574045-cluster9145	87.854	988	113	6	1	986	592	1574	0	1153
scaffold_WWQZ_2014256_Medinilla_magnifica-5454	CRR290829-cluster9145	88.143	953	106	6	1	951	592	1539	0	1127
scaffold_WWQZ_2014256_Medinilla_magnifica-5454	SRR17439747-cluster9145	92.608	717	53	0	1	717	571	1287	0	1031
scaffold_WWQZ_2014256_Medinilla_magnifica-5454	SRR17439750-cluster9145	92.329	717	46	5	1	717	583	1290	0	1011
scaffold_WWQZ_2014256_Medinilla_magnifica-5454	SRR17439743-cluster9145	95.725	538	22	1	1	537	583	1120	0	865
scaffold_WWQZ_2014256_Medinilla_magnifica-5454	SRR22557471-cluster9145	86.513	608	73	7	1	605	565	1166	0	660
scaffold_WWQZ_2014256_Medinilla_magnifica-5454	SRR17439751-cluster9145	92.377	446	31	1	1	446	583	1025	3.28e-180	632
scaffold_WWQZ_2014256_Medinilla_magnifica-5454	ERR2040321-cluster9145	100	288	0	0	1	288	583	870	3.42e-150	532
scaffold_WWQZ_2014256_Medinilla_magnifica-5454	SRR17439744-cluster9145	89.695	262	26	1	1	262	586	846	3.72e-90	333
scaffold_WWQZ_2014257_Medinilla_magnifica-5454	SRR17439742-cluster9145	93.796	1096	60	6	1	1089	478	1572	0	1640
scaffold_WWQZ_2014257_Medinilla_magnifica-5454	SRR17439748-cluster9145	93.504	1093	62	5	3	1089	474	1563	0	1616
scaffold_WWQZ_2014257_Medinilla_magnifica-5454	SRR17439746-cluster9145	93.333	1095	64	5	1	1089	463	1554	0	1609
scaffold_WWQZ_2014257_Medinilla_magnifica-5454	SRR17439749-cluster9145	93.472	1057	60	3	3	1053	477	1530	0	1561
scaffold_WWQZ_2014257_Medinilla_magnifica-5454	SRR17439745-cluster9145	92.934	934	57	4	3	930	477	1407	0	1351
scaffold_WWQZ_2014257_Medinilla_magnifica-5454	ERR2040320-cluster9145	88.504	1096	97	13	1	1089	478	1551	0	1299
scaffold_WWQZ_2014257_Medinilla_magnifica-5454	ACY8-cluster9145	87.271	1092	136	3	1	1089	472	1563	0	1243
scaffold_WWQZ_2014257_Medinilla_magnifica-5454	DRR172093-cluster9145	87.271	1092	134	4	1	1088	484	1574	0	1242
scaffold_WWQZ_2014257_Medinilla_magnifica-5454	SRR8720026-cluster9145	86.905	1092	138	4	1	1088	484	1574	0	1219
scaffold_WWQZ_2014257_Medinilla_magnifica-5454	SRR22574045-cluster9145	86.905	1092	138	4	1	1088	484	1574	0	1219
scaffold_WWQZ_2014257_Medinilla_magnifica-5454	CRR290829-cluster9145	86.944	1057	133	4	1	1053	484	1539	0	1182
scaffold_WWQZ_2014257_Medinilla_magnifica-5454	SRR17439747-cluster9145	92.112	824	59	3	2	819	464	1287	0	1157
scaffold_WWQZ_2014257_Medinilla_magnifica-5454	SRR17439750-cluster9145	92.092	822	56	6	1	819	475	1290	0	1149
scaffold_WWQZ_2014257_Medinilla_magnifica-5454	SRR17439743-cluster9145	92.415	646	42	5	1	639	475	1120	0	915
scaffold_WWQZ_2014257_Medinilla_magnifica-5454	SRR17439751-cluster9145	91.304	552	39	5	3	548	477	1025	0	745
scaffold_WWQZ_2014257_Medinilla_magnifica-5454	SRR22557471-cluster9145	84.755	715	96	9	1	707	457	1166	0	704
scaffold_WWQZ_2014257_Medinilla_magnifica-5454	ERR2040321-cluster9145	91.162	396	29	2	1	390	475	870	3.78e-150	532
scaffold_WWQZ_2014257_Medinilla_magnifica-5454	SRR17439744-cluster9145	90.27	370	29	6	1	364	478	846	1.8e-133	477
LVUS-5464	ERR2040320-cluster8581	72.607	679	167	14	58	725	181	851	6.59e-52	206
PEZP-5464	ACY8-cluster8581	89.189	111	10	2	481	590	151	260	1.87e-31	137
Brachyotum_hc-5477	CRR290829-cluster10141	95.105	143	7	0	101	243	578	720	1.48e-58	226
Brachyotum_hc-5477	CRR290829-cluster10141	88.421	95	11	0	5	99	89	183	9.32e-26	117
Brachyotum_hc-5477	SRR8720026-cluster10141	94.406	143	8	0	101	243	566	708	6.9e-57	220
Brachyotum_hc-5477	SRR8720026-cluster10141	87.5	96	12	0	4	99	76	171	1.21e-24	113
Brachyotum_hc-5477	ACY8-cluster10141	93.007	143	10	0	101	243	540	682	1.49e-53	209
Brachyotum_hc-5477	SRR17439748-cluster10141	91.608	143	12	0	101	243	605	747	3.23e-50	198
Brachyotum_hc-5477	SRR17439751-cluster10141	90.909	143	13	0	101	243	612	754	1.51e-48	193
Brachyotum_hc-5477	SRR17439745-cluster10141	90.909	143	13	0	101	243	612	754	1.51e-48	193
Brachyotum_hc-5477	SRR17439749-cluster10141	91.367	139	12	0	101	239	332	470	5.41e-48	191
Brachyotum_hc-5477	SRR17439747-cluster10141	90.21	143	14	0	101	243	575	717	7e-47	187
Brachyotum_hc-5477	SRR17439744-cluster10141	90.21	143	14	0	101	243	560	702	7e-47	187
Brachyotum_hc-5477	ERR2040320-cluster10141	90.21	143	14	0	101	243	505	647	7e-47	187
Brachyotum_hc-5477	SRR22557471-cluster10141	86.458	96	13	0	4	99	85	180	5.61e-23	108
CPKP-5477	ERR2040320-cluster10141	73.962	626	157	6	1	623	21	643	8.68e-65	248
SWGX-5477	ERR2040320-cluster10141	100	627	0	0	1	627	21	647	0	1158
SWGX-5477	SRR17439751-cluster10141	93.142	627	43	0	1	627	128	754	0	920
SWGX-5477	SRR17439748-cluster10141	92.823	627	45	0	1	627	121	747	0	909
SWGX-5477	SRR17439747-cluster10141	92.663	627	46	0	1	627	91	717	0	904
SWGX-5477	SRR17439745-cluster10141	92.344	627	48	0	1	627	128	754	0	893
SWGX-5477	ERR2040321-cluster10141	91.547	627	53	0	1	627	64	690	0	865
SWGX-5477	SRR17439744-cluster10141	91.545	615	52	0	13	627	88	702	0	848
SWGX-5477	ACY8-cluster10141	89.952	627	63	0	1	627	56	682	0	809
SWGX-5477	CRR290829-cluster10141	89.507	629	62	3	1	627	94	720	0	793
SWGX-5477	SRR22557471-cluster10141	87.739	628	75	2	1	627	91	717	0	732
SWGX-5477	SRR17439749-cluster10141	93.658	473	30	0	154	626	1	473	0	708
SWGX-5477	SRR17439742-cluster10141	91.042	480	43	0	4	483	148	627	0	649
SWGX-5477	SRR17439750-cluster10141	90.722	485	43	1	1	485	128	610	0	645
SWGX-5477	SRR17439746-cluster10141	90.698	387	33	2	1	387	124	507	2.79e-144	512
SWGX-5477	SRR17439743-cluster10141	92.982	228	16	0	5	232	143	370	2.33e-90	333
Tibouchina_hc-5477	SRR8720026-cluster10141	82.72	353	39	12	184	516	358	708	6.94e-80	298
Tibouchina_hc-5477	SRR8720026-cluster10141	88.889	81	9	0	1	81	91	171	2.1e-20	100
Tibouchina_hc-5477	CRR290829-cluster10141	81.87	353	42	11	184	516	370	720	6.99e-75	281
Tibouchina_hc-5477	CRR290829-cluster10141	78.261	207	21	12	1	183	103	309	2.7e-24	113
Tibouchina_hc-5477	SRR22557471-cluster10141	80.508	354	45	11	184	516	367	717	1.52e-66	254
Tibouchina_hc-5477	SRR22557471-cluster10141	88.889	81	9	0	1	81	100	180	2.1e-20	100
Tibouchina_hc-5477	SRR17439744-cluster10141	94.521	73	4	0	118	190	226	298	7.51e-25	115
Tibouchina_hc-5477	ERR2040320-cluster10141	91.25	80	7	0	1	80	30	109	3.49e-23	110
Tibouchina_hc-5477	SRR17439751-cluster10141	95.455	66	3	0	118	183	278	343	1.26e-22	108
Tibouchina_hc-5477	SRR17439748-cluster10141	95.455	66	3	0	118	183	271	336	1.26e-22	108
Tibouchina_hc-5477	SRR17439746-cluster10141	95.455	66	3	0	118	183	274	339	1.26e-22	108
Tibouchina_hc-5477	SRR17439745-cluster10141	95.455	66	3	0	118	183	278	343	1.26e-22	108
Tibouchina_hc-5477	SRR17439743-cluster10141	95.455	66	3	0	118	183	289	354	1.26e-22	108
Tibouchina_hc-5477	SRR17439742-cluster10141	95.455	66	3	0	118	183	295	360	1.26e-22	108
Tibouchina_hc-5477	ERR2040321-cluster10141	95.455	66	3	0	118	183	214	279	1.26e-22	108
Tibouchina_hc-5477	SRR17439750-cluster10141	93.939	66	4	0	118	183	278	343	5.84e-21	102
Tibouchina_hc-5477	SRR17439749-cluster10141	95.238	63	3	0	121	183	1	63	5.84e-21	102
Tibouchina_hc-5477	ACY8-cluster10141	93.939	66	4	0	118	183	206	271	5.84e-21	102
scaffold_WWQZ_2029655_Medinilla_magnifica-5477	ERR2040321-cluster10141	99.095	663	0	1	1	657	28	690	0	1186
scaffold_WWQZ_2029655_Medinilla_magnifica-5477	SRR17439747-cluster10141	95.195	666	23	4	1	657	52	717	0	1044
scaffold_WWQZ_2029655_Medinilla_magnifica-5477	SRR17439748-cluster10141	94.57	663	27	2	1	657	88	747	0	1016
scaffold_WWQZ_2029655_Medinilla_magnifica-5477	SRR17439751-cluster10141	94.419	663	28	2	1	657	95	754	0	1011
scaffold_WWQZ_2029655_Medinilla_magnifica-5477	SRR17439745-cluster10141	94.419	663	28	2	1	657	95	754	0	1011
scaffold_WWQZ_2029655_Medinilla_magnifica-5477	SRR17439744-cluster10141	94.754	629	27	1	35	657	74	702	0	974
scaffold_WWQZ_2029655_Medinilla_magnifica-5477	ERR2040320-cluster10141	90.263	647	57	1	17	657	1	647	0	841
scaffold_WWQZ_2029655_Medinilla_magnifica-5477	ACY8-cluster10141	89.236	641	63	1	23	657	42	682	0	797
scaffold_WWQZ_2029655_Medinilla_magnifica-5477	CRR290829-cluster10141	89.399	632	61	1	32	657	89	720	0	791
scaffold_WWQZ_2029655_Medinilla_magnifica-5477	SRR17439749-cluster10141	96.406	473	11	1	190	656	1	473	0	774
scaffold_WWQZ_2029655_Medinilla_magnifica-5477	SRR8720026-cluster10141	88.608	632	66	1	32	657	77	708	0	763
scaffold_WWQZ_2029655_Medinilla_magnifica-5477	SRR17439742-cluster10141	95.052	485	18	3	35	513	143	627	0	758
scaffold_WWQZ_2029655_Medinilla_magnifica-5477	SRR22557471-cluster10141	87.52	633	71	3	32	657	86	717	0	725
scaffold_WWQZ_2029655_Medinilla_magnifica-5477	SRR17439750-cluster10141	92.131	521	30	3	1	515	95	610	0	725
scaffold_WWQZ_2029655_Medinilla_magnifica-5477	SRR17439746-cluster10141	93.144	423	23	3	1	423	91	507	2.17e-175	616
scaffold_WWQZ_2029655_Medinilla_magnifica-5477	SRR17439743-cluster10141	97.845	232	5	0	35	266	137	368	6.61e-111	401
SWGX_GW_Ambtr-5513	SRR17439742-cluster10801	80.438	593	95	12	23	612	248	822	2.9e-120	433
SWGX_GW_Ambtr-5513	SRR17439746-cluster10801	79.561	592	102	12	23	612	239	813	6.32e-112	405
SWGX_GW_Ambtr-5513	SRR17439748-cluster10801	79.62	579	99	12	23	599	188	749	1.06e-109	398
SWGX_GW_Ambtr-5513	SRR8720026-cluster10801	80.892	471	71	12	19	487	244	697	2.32e-96	353
SWGX_GW_Ambtr-5513	DRR172093-cluster10801	82.381	420	57	10	19	437	184	587	3e-95	350
SWGX_GW_Ambtr-5513	ERR2040321-cluster10801	91.667	156	13	0	23	178	188	343	3.18e-55	217
WWQZ_GW_Ambtr-5513	SRR17439743-cluster10801	91.828	465	36	2	334	797	34	497	0	647
WWQZ_GW_Ambtr-5513	SRR17439742-cluster10801	91.828	465	36	2	334	797	544	1007	0	647
WWQZ_GW_Ambtr-5513	SRR17439748-cluster10801	91.183	465	39	2	334	797	484	947	9.54e-180	630
WWQZ_GW_Ambtr-5513	SRR17439746-cluster10801	90.968	465	40	2	334	797	535	998	4.44e-178	625
WWQZ_GW_Ambtr-5513	SRR22557471-cluster10801	86.452	465	61	2	334	797	112	575	4.67e-143	508
WWQZ_GW_Ambtr-5513	SRR8720026-cluster10801	85.806	465	64	2	334	797	544	1007	4.7e-138	492
FGDU-5554	SRR17439749-cluster10760	76.954	1510	295	40	1	1479	1	1488	0	811
FGDU-5554	ERR2040321-cluster10760	76.693	1506	306	35	1	1479	1	1488	0	795
FGDU-5554	SRR17439747-cluster10760	76.443	1507	308	38	1	1479	1	1488	0	773
FGDU-5554	SRR17439744-cluster10760	75.812	1509	314	36	1	1479	1	1488	0	717
FGDU-5554	ERR2040320-cluster10760	75.728	1512	310	38	1	1479	1	1488	0	706
FGDU-5554	SRR17439742-cluster10760	76.104	1381	285	36	1	1354	1	1363	0	680
FGDU-5554	SRR17439751-cluster10760	76.57	1242	250	33	1	1217	1	1226	0	643
FGDU-5554	SRR17439748-cluster10760	76.49	1242	247	29	1	1215	1	1224	1.39e-180	634
FGDU-5554	ACY8-cluster10760	76.147	763	165	15	1	754	1	755	1.54e-105	385
HXJE-5554	DRR172093-cluster10760	77.947	263	56	2	7	268	277	538	4.59e-39	163
HXJE-5554	SRR8720026-cluster10760	77.186	263	58	2	7	268	277	538	9.93e-36	152
HXJE-5554	SRR22557471-cluster10760	76.806	263	59	2	7	268	277	538	4.62e-34	147
MAQO-5554	ERR2040321-cluster10760	78.585	509	105	4	22	528	22	528	4.35e-90	333
THHD-5554	SRR17439749-cluster10760	76.761	710	151	14	1	703	70	772	1.11e-105	385
THHD-5554	SRR17439749-cluster10760	82.781	151	26	0	767	917	1082	1232	1.24e-30	135
THHD-5554	ERR2040321-cluster10760	76.62	710	152	12	1	703	70	772	5.17e-104	379
THHD-5554	ERR2040321-cluster10760	81.921	177	31	1	742	917	1056	1232	1.59e-34	148
THHD-5554	SRR17439742-cluster10760	76.479	710	153	14	1	703	70	772	2.41e-102	374
THHD-5554	SRR17439742-cluster10760	81.928	166	30	0	767	932	1082	1247	2.66e-32	141
THHD-5554	SRR17439751-cluster10760	76.13	708	159	10	1	703	70	772	5.21e-99	363
THHD-5554	SRR17439747-cluster10760	76.163	688	150	14	1	681	70	750	4.05e-95	350
THHD-5554	SRR17439747-cluster10760	82.317	164	29	0	754	917	1069	1232	7.39e-33	143
Tibouchina_hc-5554	SRR8720026-cluster10760	95.683	139	6	0	102	240	246	384	1.46e-58	226
Tibouchina_hc-5554	SRR8720026-cluster10760	93.069	101	7	0	1	101	115	215	3.26e-35	148
Tibouchina_hc-5554	DRR172093-cluster10760	95.683	139	6	0	102	240	246	384	1.46e-58	226
Tibouchina_hc-5554	DRR172093-cluster10760	93.069	101	7	0	1	101	115	215	3.26e-35	148
Tibouchina_hc-5554	SRR17439747-cluster10760	83.333	270	15	13	1	240	115	384	5.26e-58	224
Tibouchina_hc-5554	CRR290829-cluster10760	94.964	139	7	0	102	240	246	384	6.81e-57	220
Tibouchina_hc-5554	CRR290829-cluster10760	93.069	101	7	0	1	101	115	215	3.26e-35	148
Tibouchina_hc-5554	SRR17439748-cluster10760	82.963	270	16	12	1	240	115	384	2.45e-56	219
Tibouchina_hc-5554	SRR22557471-cluster10760	93.525	139	9	0	102	240	246	384	1.47e-53	209
Tibouchina_hc-5554	SRR22557471-cluster10760	93.069	101	7	0	1	101	115	215	3.26e-35	148
Tibouchina_hc-5554	ERR2040321-cluster10760	93.525	139	9	0	102	240	246	384	1.47e-53	209
Tibouchina_hc-5554	ERR2040321-cluster10760	91.089	101	9	0	1	101	115	215	7.05e-32	137
Tibouchina_hc-5554	SRR17439749-cluster10760	92.806	139	10	0	102	240	246	384	6.86e-52	204
Tibouchina_hc-5554	SRR17439742-cluster10760	92.806	139	10	0	102	240	246	384	2.47e-51	202
Tibouchina_hc-5554	SRR17439750-cluster10760	92.029	138	11	0	103	240	247	384	1.15e-49	196
Tibouchina_hc-5554	SRR17439751-cluster10760	91.367	139	12	0	102	240	246	384	1.48e-48	193
Tibouchina_hc-5554	ERR2040320-cluster10760	89.855	138	14	0	103	240	247	384	1.16e-44	180
Tibouchina_hc-5554	ERR2040320-cluster10760	94.059	101	6	0	1	101	115	215	7e-37	154
Tibouchina_hc-5554	SRR17439744-cluster10760	94.059	101	6	0	1	101	115	215	7e-37	154
Tibouchina_hc-5554	ACY8-cluster10760	94.059	101	6	0	1	101	115	215	7e-37	154
XQRV-5554	SRR17439751-cluster10760	75.973	745	151	24	1	731	1	731	6.99e-98	359
YNUE-5554	ERR2040321-cluster10760	74.967	1530	323	44	1	1500	1	1500	0	649
YNUE-5554	SRR17439749-cluster10760	74.918	1531	322	43	1	1500	1	1500	0	643
YNUE-5554	SRR17439747-cluster10760	74.428	1529	333	44	1	1500	1	1500	1.09e-171	604
YNUE-5554	SRR17439742-cluster10760	75.389	1284	263	40	1	1262	1	1253	1.11e-161	571
YNUE-5554	SRR17439751-cluster10760	75.358	1258	255	37	1	1235	1	1226	1.12e-156	555
YNUE-5554	ACY8-cluster10760	78.62	739	142	14	1	731	1	731	8.95e-133	475
YNUE-5554	SRR22557471-cluster10760	77.793	734	151	11	1	728	1	728	9.08e-123	442
scaffold_SWGX_2069517_Tetrazygia_bicolor-5554	ERR2040320-cluster10760	100	1500	0	0	1	1500	1	1500	0	2771
scaffold_SWGX_2069517_Tetrazygia_bicolor-5554	ERR2040321-cluster10760	91.939	1501	119	2	1	1500	1	1500	0	2100
scaffold_SWGX_2069517_Tetrazygia_bicolor-5554	SRR17439747-cluster10760	91.406	1501	127	2	1	1500	1	1500	0	2056
scaffold_SWGX_2069517_Tetrazygia_bicolor-5554	SRR17439749-cluster10760	91.206	1501	130	2	1	1500	1	1500	0	2039
scaffold_SWGX_2069517_Tetrazygia_bicolor-5554	SRR17439744-cluster10760	90.207	1501	145	2	1	1500	1	1500	0	1956
scaffold_SWGX_2069517_Tetrazygia_bicolor-5554	SRR17439742-cluster10760	91.716	1364	111	2	1	1363	1	1363	0	1892
scaffold_SWGX_2069517_Tetrazygia_bicolor-5554	SRR17439748-cluster10760	92.114	1230	95	2	1	1229	1	1229	0	1733
scaffold_SWGX_2069517_Tetrazygia_bicolor-5554	SRR17439751-cluster10760	91.287	1228	105	2	1	1227	1	1227	0	1674
scaffold_SWGX_2069517_Tetrazygia_bicolor-5554	SRR8720026-cluster10760	87.651	1328	157	5	1	1326	1	1323	0	1537
scaffold_SWGX_2069517_Tetrazygia_bicolor-5554	SRR17439750-cluster10760	91.057	984	86	2	1	983	1	983	0	1328
scaffold_SWGX_2069517_Tetrazygia_bicolor-5554	SRR22557471-cluster10760	87.097	1085	138	2	1	1084	1	1084	0	1227
scaffold_SWGX_2069517_Tetrazygia_bicolor-5554	DRR172093-cluster10760	87.78	982	118	2	1	981	1	981	0	1147
scaffold_SWGX_2069517_Tetrazygia_bicolor-5554	ACY8-cluster10760	89.761	752	77	0	1	752	1	752	0	963
scaffold_SWGX_2069517_Tetrazygia_bicolor-5554	CRR290829-cluster10760	87.698	504	60	2	1	503	1	503	3.96e-166	586
GRFT-5594	SRR17439746-cluster5951	77.405	655	140	8	1	651	250	900	2.37e-105	383
GRFT-5594	DRR172093-cluster5951	77.385	650	141	6	1	647	253	899	8.53e-105	381
GRFT-5594	SRR22574045-cluster5951	77.217	654	143	6	1	651	262	912	1.1e-103	377
GRFT-5594	SRR8720026-cluster5951	76.923	650	144	6	1	647	175	821	8.59e-100	364
GRFT-5594	CRR290829-cluster5951	76.923	650	144	6	1	647	253	899	8.59e-100	364
GRFT-5594	ACY8-cluster5951	76.803	638	142	6	13	647	268	902	1.86e-96	353
GRFT-5594	SRR17439750-cluster5951	76.524	656	144	10	1	651	253	903	2.4e-95	350
GRFT-5594	SRR17439747-cluster5951	75.799	657	147	12	1	651	250	900	5.24e-87	322
QZZU-5594	DRR172093-cluster5951	82.226	647	115	0	1	647	253	899	3.67e-158	558
QZZU-5594	SRR17439750-cluster5951	82.188	640	112	2	13	651	265	903	2.21e-155	549
QZZU-5594	SRR22574045-cluster5951	81.776	653	115	4	1	651	262	912	1.03e-153	544
QZZU-5594	SRR8720026-cluster5951	81.762	647	118	0	1	647	175	821	3.7e-153	542
QZZU-5594	CRR290829-cluster5951	81.762	647	118	0	1	647	253	899	3.7e-153	542
QZZU-5594	SRR17439746-cluster5951	81.595	652	118	2	1	651	250	900	4.78e-152	538
QZZU-5594	ACY8-cluster5951	81.575	635	117	0	13	647	268	902	3.72e-148	525
QZZU-5594	SRR17439747-cluster5951	81.193	654	117	6	1	651	250	900	4.81e-147	521
RJNQ_EG_Arath-5594	SRR17439746-cluster5951	80.822	584	112	0	67	650	316	899	3.83e-128	459
RXEN-5594	SRR17439744-cluster5951	80.126	634	119	6	1	629	250	881	2.28e-130	466
WWQZ_GW_WBIB-5594	SRR17439748-cluster5951	94.65	243	13	0	394	636	658	900	1.08e-103	377
WWQZ_GW_WBIB-5594	SRR17439748-cluster5951	90.385	260	23	2	101	359	347	605	1.41e-92	340
WWQZ_GW_WBIB-5594	SRR17439745-cluster5951	94.239	243	14	0	394	636	658	900	5.01e-102	372
WWQZ_GW_WBIB-5594	SRR17439745-cluster5951	89.272	261	24	2	101	359	347	605	1.42e-87	324
WWQZ_GW_WBIB-5594	SRR17439746-cluster5951	92.308	260	18	2	101	359	347	605	6.48e-101	368
WWQZ_GW_WBIB-5594	SRR17439746-cluster5951	93.416	243	16	0	394	636	658	900	1.08e-98	361
WWQZ_GW_WBIB-5594	SRR17439750-cluster5951	93.416	243	16	0	394	636	661	903	1.08e-98	361
WWQZ_GW_WBIB-5594	SRR17439750-cluster5951	90.385	260	23	2	101	359	350	608	1.41e-92	340
WWQZ_GW_WBIB-5594	SRR17439751-cluster5951	93.004	243	17	0	394	636	661	903	5.04e-97	355
WWQZ_GW_WBIB-5594	SRR17439751-cluster5951	90.347	259	25	0	101	359	350	608	1.41e-92	340
WWQZ_GW_WBIB-5594	SRR17439747-cluster5951	92.593	243	18	0	394	636	658	900	2.35e-95	350
WWQZ_GW_WBIB-5594	SRR17439747-cluster5951	91.633	251	19	2	101	350	347	596	3.04e-94	346
WWQZ_GW_WBIB-5594	SRR17439744-cluster5951	90.947	243	22	0	394	636	658	900	1.1e-88	327
WWQZ_GW_WBIB-5594	SRR17439744-cluster5951	90.04	251	23	2	101	350	347	596	1.42e-87	324
WWQZ_GW_WBIB-5594	ERR2040320-cluster5951	90.123	243	24	0	394	636	667	909	2.38e-85	316
WWQZ_GW_WBIB-5594	ERR2040320-cluster5951	87.55	249	29	2	103	350	358	605	1.87e-76	287
WWQZ_GW_WBIB-5594	SRR22574045-cluster5951	89.712	243	25	0	394	636	670	912	1.11e-83	311
WWQZ_GW_WBIB-5594	SRR22574045-cluster5951	86.056	251	33	2	101	350	359	608	6.76e-71	268
WWQZ_GW_WBIB-5594	ACY8-cluster5951	87.5	248	31	0	112	359	364	611	1.87e-76	287
WWQZ_GW_WBIB-5594	SRR8720026-cluster5951	87.251	251	30	2	101	350	272	521	6.71e-76	285
WWQZ_GW_WBIB-5594	DRR172093-cluster5951	87.251	251	30	2	101	350	350	599	6.71e-76	285
WWQZ_GW_WBIB-5594	CRR290829-cluster5951	87.251	251	30	2	101	350	350	599	6.71e-76	285
XHHU-5594	DRR172093-cluster5951	79.618	628	104	17	16	627	268	887	2.94e-119	429
XHHU-5594	SRR8720026-cluster5951	79.459	628	105	17	16	627	190	809	1.37e-117	424
XHHU-5594	CRR290829-cluster5951	79.14	628	107	17	16	627	268	887	2.97e-114	412
YNUE-5594	ERR2040320-cluster5951	78.849	643	132	3	4	644	262	902	8.35e-120	431
Affzelli_hc-5596	SRR17439747-cluster7398	91.986	287	23	0	1	287	1363	1649	1.67e-111	403
Affzelli_hc-5596	SRR17439747-cluster7398	91.729	266	22	0	334	599	1945	2210	1.69e-101	370
Affzelli_hc-5596	SRR17439744-cluster7398	91.638	287	24	0	1	287	1363	1649	7.77e-110	398
Affzelli_hc-5596	SRR17439744-cluster7398	91.729	266	22	0	334	599	1945	2210	1.69e-101	370
Affzelli_hc-5596	SRR17439746-cluster7398	91.289	287	25	0	1	287	721	1007	3.62e-108	392
Affzelli_hc-5596	SRR17439746-cluster7398	91.353	266	23	0	334	599	1303	1568	7.89e-100	364
Affzelli_hc-5596	SRR8720026-cluster7398	90.941	287	26	0	1	287	1363	1649	1.68e-106	387
Affzelli_hc-5596	SRR8720026-cluster7398	90.262	267	26	0	330	596	1941	2207	2.21e-95	350
Affzelli_hc-5596	SRR17439745-cluster7398	92.857	266	19	0	334	599	1318	1583	1.68e-106	387
Affzelli_hc-5596	SRR17439745-cluster7398	90.592	287	27	0	1	287	736	1022	7.83e-105	381
Affzelli_hc-5596	SRR17439751-cluster7398	93.13	262	18	0	338	599	1949	2210	6.05e-106	385
Affzelli_hc-5596	SRR22574045-cluster7398	90.592	287	27	0	1	287	1363	1649	7.83e-105	381
Affzelli_hc-5596	SRR22574045-cluster7398	90.262	267	26	0	330	596	1941	2207	2.21e-95	350
Affzelli_hc-5596	SRR17439748-cluster7398	90.592	287	27	0	1	287	1363	1649	7.83e-105	381
Affzelli_hc-5596	SRR17439748-cluster7398	92.105	266	21	0	334	599	1945	2210	3.64e-103	375
Affzelli_hc-5596	CRR290829-cluster7398	90.592	287	27	0	1	287	1363	1649	7.83e-105	381
Affzelli_hc-5596	CRR290829-cluster7398	90.494	263	25	0	334	596	1945	2207	7.94e-95	348
Affzelli_hc-5596	DRR172093-cluster7398	89.895	287	29	0	1	287	1363	1649	1.69e-101	370
Affzelli_hc-5596	DRR172093-cluster7398	90.494	263	25	0	334	596	1945	2207	7.94e-95	348
Affzelli_hc-5596	SRR22557471-cluster7398	88.85	287	32	0	1	287	1360	1646	1.71e-96	353
Affzelli_hc-5596	SRR22557471-cluster7398	89.474	266	28	0	334	599	1942	2207	1.72e-91	337
Affzelli_hc-5596	ACY8-cluster7398	88.346	266	31	0	334	599	1318	1583	1.73e-86	320
BZDF-5596	SRR17439747-cluster7398	82.586	758	130	2	1	757	259	1015	0	667
BZDF-5596	SRR17439748-cluster7398	81.818	759	134	4	1	757	259	1015	2.33e-180	634
BZDF-5596	SRR17439751-cluster7398	81.662	758	137	2	1	757	259	1015	1.08e-178	628
BZDF-5596	SRR17439744-cluster7398	81.423	759	137	4	1	757	259	1015	2.35e-175	617
BZDF-5596	SRR17439745-cluster7398	81.122	392	66	7	370	757	1	388	5.77e-82	307
BZDF-5596	SRR17439746-cluster7398	80.513	390	72	4	370	757	1	388	1.25e-78	296
CMCY-5596	SRR22557471-cluster7398	84.914	232	34	1	642	873	1477	1707	7.11e-60	233
CMCY-5596	SRR17439747-cluster7398	76.963	382	73	14	142	515	639	1013	5.58e-51	204
LVUS-5596	SRR17439748-cluster7398	81.457	302	56	0	142	443	640	941	2.54e-64	248
LVUS-5596	SRR17439746-cluster7398	81.457	302	56	0	142	443	13	314	2.54e-64	248
LVUS-5596	SRR22574045-cluster7398	78.4	375	81	0	142	516	640	1014	3.28e-63	244
LVUS-5596	SRR22574045-cluster7398	78.764	259	53	2	975	1232	1947	2204	1.57e-41	172
LVUS-5596	SRR17439744-cluster7398	78.4	375	81	0	142	516	640	1014	3.28e-63	244
LVUS-5596	DRR172093-cluster7398	78.4	375	81	0	142	516	640	1014	3.28e-63	244
LVUS-5596	DRR172093-cluster7398	75.91	357	80	6	975	1328	1947	2300	3.37e-43	178
LVUS-5596	SRR8720026-cluster7398	78.133	375	82	0	142	516	640	1014	1.53e-61	239
LVUS-5596	SRR8720026-cluster7398	78.764	259	53	2	975	1232	1947	2204	1.57e-41	172
LVUS-5596	CRR290829-cluster7398	80.795	302	58	0	142	443	640	941	5.49e-61	237
LVUS-5596	CRR290829-cluster7398	75.91	357	80	6	975	1328	1947	2300	3.37e-43	178
LVUS-5596	ACY8-cluster7398	77.926	376	81	2	142	516	13	387	7.1e-60	233
LVUS-5596	SRR17439745-cluster7398	80.464	302	59	0	142	443	13	314	2.55e-59	231
LVUS-5596	SRR17439751-cluster7398	79.801	302	61	0	142	443	640	941	5.53e-56	220
LVUS-5596	SRR22557471-cluster7398	83.051	236	40	0	142	377	640	875	2.57e-54	215
LVUS-5596	SRR22557471-cluster7398	73.904	456	113	6	975	1427	1944	2396	3.37e-43	178
SJAN-5596	SRR17439747-cluster7398	80.469	384	68	6	136	514	634	1015	4.27e-76	287
SJAN-5596	SRR17439746-cluster7398	80.26	385	67	8	136	514	7	388	1.99e-74	281
SJAN-5596	SRR17439745-cluster7398	80.26	385	67	8	136	514	7	388	1.99e-74	281
SJAN-5596	SRR17439748-cluster7398	79.948	384	70	7	136	514	634	1015	9.25e-73	276
SJAN-5596	SRR17439744-cluster7398	79.481	385	70	8	136	514	634	1015	2e-69	265
SJAN-5596	SRR17439751-cluster7398	79.373	383	72	6	137	514	635	1015	7.2e-69	263
TJLC-5596	SRR17439745-cluster7398	82.005	389	70	0	1006	1394	1354	1742	1.96e-89	331
TJLC-5596	SRR17439751-cluster7398	80.42	429	82	2	1006	1433	1981	2408	9.11e-88	326
TJLC-5596	SRR17439751-cluster7398	79.186	442	85	6	522	958	1359	1798	5.52e-80	300
TJLC-5596	SRR17439748-cluster7398	81.234	389	73	0	1006	1394	1981	2369	1.97e-84	315
TJLC-5596	SRR17439748-cluster7398	79.186	442	85	6	522	958	1359	1798	5.52e-80	300
TJLC-5596	SRR17439744-cluster7398	79.458	443	82	8	522	958	1359	1798	1.19e-81	305
TJLC-5596	SRR17439747-cluster7398	78.652	445	82	10	522	958	1359	1798	5.56e-75	283
Tibouchina_hc-5596	SRR8720026-cluster7398	97.039	439	13	0	1	439	1384	1822	0	739
Tibouchina_hc-5596	SRR8720026-cluster7398	96.413	223	8	0	447	669	1965	2187	8.1e-101	368
Tibouchina_hc-5596	SRR8720026-cluster7398	97.248	109	3	0	680	788	683	791	8.76e-46	185
Tibouchina_hc-5596	CRR290829-cluster7398	97.039	439	13	0	1	439	1384	1822	0	739
Tibouchina_hc-5596	CRR290829-cluster7398	96.413	223	8	0	447	669	1965	2187	8.1e-101	368
Tibouchina_hc-5596	CRR290829-cluster7398	98.165	109	2	0	680	788	683	791	1.88e-47	191
Tibouchina_hc-5596	SRR22574045-cluster7398	96.811	439	14	0	1	439	1384	1822	0	734
Tibouchina_hc-5596	SRR22574045-cluster7398	96.413	223	8	0	447	669	1965	2187	8.1e-101	368
Tibouchina_hc-5596	SRR22574045-cluster7398	98.165	109	2	0	680	788	683	791	1.88e-47	191
Tibouchina_hc-5596	DRR172093-cluster7398	96.583	439	15	0	1	439	1384	1822	0	728
Tibouchina_hc-5596	DRR172093-cluster7398	96.413	223	8	0	447	669	1965	2187	8.1e-101	368
Tibouchina_hc-5596	DRR172093-cluster7398	98.165	109	2	0	680	788	683	791	1.88e-47	191
Tibouchina_hc-5596	SRR22557471-cluster7398	94.533	439	24	0	1	439	1381	1819	0	678
Tibouchina_hc-5596	SRR22557471-cluster7398	94.595	222	12	0	447	668	1962	2183	1.37e-93	344
Tibouchina_hc-5596	SRR22557471-cluster7398	97.248	109	3	0	680	788	683	791	8.76e-46	185
Tibouchina_hc-5596	ACY8-cluster7398	94.305	439	25	0	1	439	757	1195	0	673
Tibouchina_hc-5596	ACY8-cluster7398	90.583	223	21	0	447	669	1338	1560	3.88e-79	296
Tibouchina_hc-5596	ACY8-cluster7398	98.165	109	2	0	680	788	56	164	1.88e-47	191
Tibouchina_hc-5596	SRR17439751-cluster7398	92.027	439	35	0	1	439	1384	1822	7.29e-176	617
Tibouchina_hc-5596	SRR17439751-cluster7398	94.17	223	13	0	447	669	1965	2187	1.77e-92	340
Tibouchina_hc-5596	SRR17439751-cluster7398	93.578	109	7	0	680	788	683	791	4.1e-39	163
Tibouchina_hc-5596	SRR17439748-cluster7398	91.8	439	36	0	1	439	1384	1822	3.39e-174	612
Tibouchina_hc-5596	SRR17439748-cluster7398	93.274	223	15	0	447	669	1965	2187	3.82e-89	329
Tibouchina_hc-5596	SRR17439748-cluster7398	94.495	109	6	0	680	788	683	791	8.82e-41	169
Tibouchina_hc-5596	SRR17439746-cluster7398	91.8	439	36	0	1	439	742	1180	3.39e-174	612
Tibouchina_hc-5596	SRR17439746-cluster7398	92.377	223	17	0	447	669	1323	1545	8.28e-86	318
Tibouchina_hc-5596	SRR17439746-cluster7398	96.33	109	4	0	680	788	56	164	4.07e-44	180
Tibouchina_hc-5596	SRR17439744-cluster7398	91.8	439	36	0	1	439	1384	1822	3.39e-174	612
Tibouchina_hc-5596	SRR17439744-cluster7398	95.516	223	10	0	447	669	1965	2187	1.75e-97	357
Tibouchina_hc-5596	SRR17439744-cluster7398	95.413	109	5	0	680	788	683	791	1.9e-42	174
Tibouchina_hc-5596	SRR17439745-cluster7398	91.572	439	37	0	1	439	757	1195	1.58e-172	606
Tibouchina_hc-5596	SRR17439745-cluster7398	94.17	223	13	0	447	669	1338	1560	1.77e-92	340
Tibouchina_hc-5596	SRR17439745-cluster7398	95.413	109	5	0	680	788	56	164	1.9e-42	174
Tibouchina_hc-5596	SRR17439747-cluster7398	91.344	439	38	0	1	439	1384	1822	7.34e-171	601
Tibouchina_hc-5596	SRR17439747-cluster7398	93.694	222	14	0	447	668	1965	2186	2.96e-90	333
Tibouchina_hc-5596	SRR17439747-cluster7398	95.413	109	5	0	680	788	683	791	1.9e-42	174
UMUL-5596	SRR17439744-cluster7398	77.367	433	98	0	487	919	1981	2413	2.97e-67	257
UMUL-5596	SRR17439745-cluster7398	76.905	433	100	0	487	919	1354	1786	6.44e-64	246
UMUL-5596	SRR17439748-cluster7398	76.443	433	102	0	487	919	1981	2413	1.39e-60	235
UMUL-5596	SRR17439751-cluster7398	75.982	433	104	0	487	919	1981	2413	3.02e-57	224
WWQZ_GW_SJAN-5596	SRR17439745-cluster7398	89.456	1783	168	18	136	1905	7	1782	0	2235
WWQZ_GW_SJAN-5596	SRR17439748-cluster7398	89.385	1771	166	19	136	1892	634	2396	0	2211
WWQZ_GW_SJAN-5596	SRR17439747-cluster7398	89.057	1782	177	16	136	1905	634	2409	0	2196
WWQZ_GW_SJAN-5596	SRR17439751-cluster7398	89.234	1737	171	14	137	1862	635	2366	0	2159
WWQZ_GW_SJAN-5596	SRR17439744-cluster7398	88.546	1781	188	14	136	1905	634	2409	0	2146
WWQZ_GW_SJAN-5596	SRR17439746-cluster7398	88.503	1783	170	19	136	1905	7	1767	0	2126
WWQZ_GW_SJAN-5596	SRR8720026-cluster7398	84.89	1767	253	11	136	1892	634	2396	0	1773
WWQZ_GW_SJAN-5596	DRR172093-cluster7398	84.833	1767	254	11	136	1892	634	2396	0	1768
WWQZ_GW_SJAN-5596	CRR290829-cluster7398	84.833	1767	254	11	136	1892	634	2396	0	1768
WWQZ_GW_SJAN-5596	SRR22574045-cluster7398	84.72	1767	256	11	136	1892	634	2396	0	1757
WWQZ_GW_SJAN-5596	ACY8-cluster7398	84.192	1746	258	15	136	1869	7	1746	0	1681
WWQZ_GW_SJAN-5596	SRR22557471-cluster7398	83.39	1770	271	18	136	1892	634	2393	0	1620
scaffold_WWQZ_2032621_Medinilla_magnifica-5596	SRR17439748-cluster7398	98.643	884	12	0	1	884	1	884	0	1567
scaffold_WWQZ_2032621_Medinilla_magnifica-5596	SRR17439747-cluster7398	97.851	884	19	0	1	884	1	884	0	1528
scaffold_WWQZ_2032621_Medinilla_magnifica-5596	SRR17439751-cluster7398	97.624	884	21	0	1	884	1	884	0	1517
scaffold_WWQZ_2032621_Medinilla_magnifica-5596	SRR17439744-cluster7398	97.398	884	23	0	1	884	1	884	0	1506
scaffold_WWQZ_2032621_Medinilla_magnifica-5596	SRR22574045-cluster7398	94.005	884	53	0	1	884	1	884	0	1339
scaffold_WWQZ_2032621_Medinilla_magnifica-5596	SRR8720026-cluster7398	93.778	884	55	0	1	884	1	884	0	1328
scaffold_WWQZ_2032621_Medinilla_magnifica-5596	DRR172093-cluster7398	93.778	884	55	0	1	884	1	884	0	1328
scaffold_WWQZ_2032621_Medinilla_magnifica-5596	CRR290829-cluster7398	93.665	884	56	0	1	884	1	884	0	1323
scaffold_WWQZ_2032621_Medinilla_magnifica-5596	SRR22557471-cluster7398	93.552	884	57	0	1	884	1	884	0	1317
scaffold_WWQZ_2032621_Medinilla_magnifica-5596	SRR17439746-cluster7398	98.833	257	3	0	628	884	1	257	5.26e-128	459
scaffold_WWQZ_2032621_Medinilla_magnifica-5596	SRR17439745-cluster7398	97.665	257	6	0	628	884	1	257	5.3e-123	442
scaffold_WWQZ_2032621_Medinilla_magnifica-5596	ACY8-cluster7398	92.913	254	18	0	628	881	1	254	2.54e-101	370
Ambtr-5599	SRR17439747-cluster6009	70.595	925	249	21	255	1163	426	1343	8.96e-44	180
Ambtr-5599	SRR8720026-cluster6009	80	195	39	0	969	1163	1149	1343	3.27e-33	145
Ambtr-5599	SRR22574045-cluster6009	80	195	39	0	969	1163	1149	1343	3.27e-33	145
Ambtr-5599	SRR22557471-cluster6009	79.487	195	40	0	969	1163	1149	1343	1.52e-31	139
Ambtr-5599	DRR172093-cluster6009	79.57	186	38	0	969	1154	1149	1334	7.08e-30	134
FGDU-5599	SRR17439744-cluster6009	76.967	1932	410	23	25	1940	145	2057	0	1070
FGDU-5599	ACY8-cluster6009	76.442	1040	226	12	909	1940	18	1046	8.77e-154	545
NNOK-5599	SRR8720026-cluster6009	92.391	92	7	0	23	114	143	234	2.53e-29	132
NNOK-5599	SRR22574045-cluster6009	92.391	92	7	0	23	114	143	234	2.53e-29	132
NNOK-5599	CRR290829-cluster6009	92.391	92	7	0	23	114	143	234	2.53e-29	132
NNOK-5599	DRR172093-cluster6009	91.304	92	8	0	23	114	143	234	1.18e-27	126
TEZA-5599	SRR17439744-cluster6009	72.914	923	208	31	265	1163	436	1340	2.38e-74	281
WIGA-5599	SRR17439746-cluster6009	73.052	924	223	24	256	1160	427	1343	3.55e-81	303
WIGA-5599	SRR17439751-cluster6009	74.956	567	127	15	256	813	427	987	6.06e-64	246
WIGA-5599	SRR17439744-cluster6009	74.645	564	128	14	256	813	427	981	1.31e-60	235
WIGA-5599	SRR17439745-cluster6009	73.478	460	109	13	251	702	422	876	2.26e-38	161
AQZD-5614	SRR17439746-cluster7348	74.017	712	173	11	650	1355	719	1424	1.06e-73	279
AQZD-5614	SRR17439748-cluster7348	73.596	712	176	12	650	1355	719	1424	1.07e-68	263
AQZD-5614	SRR17439751-cluster7348	73.352	713	176	14	650	1355	719	1424	2.32e-65	252
AQZD-5614	SRR17439747-cluster7348	73.072	713	178	12	650	1355	719	1424	5.02e-62	241
AQZD-5614	SRR17439745-cluster7348	72.893	712	181	12	650	1355	719	1424	2.34e-60	235
Ambtr-5614	ACY8-cluster7348	73.394	1308	303	39	103	1389	133	1416	1.01e-123	446
FGDU_GW_KBRW_EG_Arath-5614	SRR22574045-cluster7348	79.198	1471	287	16	37	1499	70	1529	0	1018
FGDU_GW_KBRW_EG_Arath-5614	CRR290829-cluster7348	79.048	1470	291	14	37	1499	70	1529	0	1007
FGDU_GW_KBRW_EG_Arath-5614	ACY8-cluster7348	78.508	1475	290	26	37	1499	70	1529	0	957
FGDU_GW_KBRW_EG_Arath-5614	SRR22557471-cluster7348	78.397	1472	297	19	37	1499	70	1529	0	952
LFOG-5614	SRR17439744-cluster7348	76.07	1262	278	19	1	1250	274	1523	0	636
LFOG-5614	SRR17439748-cluster7348	75.892	1261	282	18	1	1250	274	1523	1.06e-177	625
LFOG-5614	SRR17439747-cluster7348	75.981	1249	272	22	1	1235	274	1508	4.95e-176	619
LFOG-5614	SRR17439746-cluster7348	75.575	1261	286	19	1	1250	274	1523	4.99e-171	603
LFOG-5614	SRR17439750-cluster7348	75.198	1262	289	20	1	1250	274	1523	1.09e-162	575
PWSG-5614	SRR17439748-cluster7348	73.536	1281	314	24	122	1391	158	1424	2.78e-129	464
QSLH-5614	SRR22574045-cluster7348	74.579	1483	325	41	34	1478	70	1538	5.58e-171	603
QSLH-5614	CRR290829-cluster7348	74.309	1483	329	41	34	1478	70	1538	2.61e-164	580
QSLH-5614	SRR17439747-cluster7348	75.908	1129	258	14	34	1155	70	1191	7.32e-160	566
QSLH-5614	SRR22557471-cluster7348	73.887	1482	337	41	34	1478	70	1538	2.65e-154	547
QSLH-5614	SRR17439746-cluster7348	75.58	1077	251	11	34	1104	70	1140	1.61e-146	521
QSLH-5614	ACY8-cluster7348	77.007	274	57	5	1195	1465	1255	1525	2.43e-35	152
QSLH-5614	SRR8720026-cluster7348	75.61	287	66	4	1194	1478	24	308	1.89e-31	139
QSLH-5614	DRR172093-cluster7348	75.261	287	67	4	1194	1478	158	442	8.8e-30	134
QZZU-5614	SRR22574045-cluster7348	74.124	1399	337	17	64	1448	97	1484	1.6e-156	555
QZZU-5614	CRR290829-cluster7348	74.053	1399	338	17	64	1448	97	1484	7.46e-155	549
SWGX_GW_Arath-5614	SRR17439747-cluster7348	77.744	1330	273	20	75	1394	108	1424	0	795
SWGX_GW_Arath-5614	SRR22574045-cluster7348	76.606	1479	317	23	37	1502	70	1532	0	787
SWGX_GW_Arath-5614	SRR17439748-cluster7348	77.339	1368	287	20	37	1394	70	1424	0	787
SWGX_GW_Arath-5614	SRR17439745-cluster7348	77.216	1365	294	15	37	1394	70	1424	0	782
SWGX_GW_Arath-5614	SRR17439744-cluster7348	77.17	1371	288	22	37	1396	70	1426	0	774
SWGX_GW_Arath-5614	CRR290829-cluster7348	77.206	1360	285	20	37	1385	70	1415	0	771
SWGX_GW_Arath-5614	ACY8-cluster7348	77.074	1374	280	26	37	1394	70	1424	0	760
SWGX_GW_Arath-5614	SRR22557471-cluster7348	77.002	1361	286	23	37	1385	70	1415	0	754
SWGX_GW_Arath-5614	SRR17439746-cluster7348	76.901	1368	293	20	37	1394	70	1424	0	754
SWGX_GW_Arath-5614	SRR17439750-cluster7348	76.9	1355	286	24	37	1379	70	1409	0	743
SWGX_GW_Arath-5614	SRR17439751-cluster7348	76.94	1327	289	14	75	1394	108	1424	0	739
TZWR-5614	SRR22574045-cluster7348	74.107	1483	355	23	33	1502	66	1532	2.05e-165	584
TZWR-5614	CRR290829-cluster7348	73.937	1481	361	19	33	1502	66	1532	4.44e-162	573
TZWR-5614	SRR22557471-cluster7348	74.177	1367	326	24	33	1387	66	1417	3.48e-153	544
WWQZ_GW_Arath-5614	SRR17439748-cluster7348	84.114	1366	198	16	37	1394	70	1424	0	1303
WWQZ_GW_Arath-5614	SRR17439747-cluster7348	84.413	1328	188	16	75	1394	108	1424	0	1288
WWQZ_GW_Arath-5614	SRR17439744-cluster7348	83.711	1369	202	18	37	1396	70	1426	0	1273
WWQZ_GW_Arath-5614	SRR17439746-cluster7348	83.675	1366	204	16	37	1394	70	1424	0	1269
WWQZ_GW_Arath-5614	SRR17439745-cluster7348	83.431	1364	211	13	37	1394	70	1424	0	1253
WWQZ_GW_Arath-5614	SRR17439750-cluster7348	83.432	1352	203	18	37	1379	70	1409	0	1236
WWQZ_GW_Arath-5614	SRR17439751-cluster7348	83.333	1326	206	12	75	1394	108	1424	0	1210
WWQZ_GW_Arath-5614	SRR22574045-cluster7348	81.233	1476	254	17	37	1502	70	1532	0	1170
WWQZ_GW_Arath-5614	CRR290829-cluster7348	82.24	1357	222	14	37	1385	70	1415	0	1153
WWQZ_GW_Arath-5614	ACY8-cluster7348	81.712	1367	229	16	37	1394	70	1424	0	1120
WWQZ_GW_Arath-5614	SRR22557471-cluster7348	81.738	1358	227	17	37	1385	70	1415	0	1114
WWQZ_GW_Arath-5614	DRR172093-cluster7348	79.819	441	79	7	1067	1502	1	436	1.07e-83	313
ZRIN-5614	SRR17439748-cluster7348	75.923	1462	329	18	33	1481	72	1523	0	728
ZRIN-5614	SRR17439747-cluster7348	76.308	1414	306	21	33	1430	72	1472	0	728
ZRIN-5614	SRR17439744-cluster7348	75.869	1467	327	21	30	1481	69	1523	0	723
ZRIN-5614	SRR17439750-cluster7348	75.63	1469	335	16	33	1488	72	1530	0	708
ZRIN-5614	SRR17439746-cluster7348	75.581	1462	334	16	33	1481	72	1523	0	701
ZRIN-5614	SRR22574045-cluster7348	75.527	1471	333	20	33	1488	72	1530	0	697
ZRIN-5614	SRR17439745-cluster7348	75.393	1463	335	19	33	1481	72	1523	0	684
ZRIN-5614	CRR290829-cluster7348	75.451	1442	331	17	33	1461	72	1503	0	680
ZRIN-5614	SRR22557471-cluster7348	74.966	1470	343	19	33	1488	72	1530	0	652
AYMT_GW_WCOR-5639	SRR17439744-cluster9700	78.442	886	180	11	8	887	181	1061	8.41e-161	568
Affzelli_hit-5639	ACY8-cluster9700	85.484	124	18	0	1	124	956	1079	5.57e-30	130
Affzelli_hit-5639	SRR8720026-cluster9700	84.921	126	19	0	1	126	961	1086	2e-29	128
Affzelli_hit-5639	DRR172093-cluster9700	84.921	126	19	0	1	126	838	963	2e-29	128
Affzelli_hit-5639	SRR22574045-cluster9700	84.252	127	18	2	1	126	961	1086	9.33e-28	122
Affzelli_hit-5639	CRR290829-cluster9700	87.037	108	14	0	19	126	979	1086	9.33e-28	122
SWGX-5639	ERR2040320-cluster9700	100	888	0	0	1	888	190	1077	0	1640
SWGX-5639	SRR17439750-cluster9700	91.789	889	71	2	1	888	175	1062	0	1236
SWGX-5639	SRR17439745-cluster9700	91.554	888	75	0	1	888	175	1062	0	1225
SWGX-5639	SRR17439748-cluster9700	91.329	888	77	0	1	888	179	1066	0	1214
SWGX-5639	ERR2040321-cluster9700	91.216	888	76	2	1	887	175	1061	0	1206
SWGX-5639	SRR17439749-cluster9700	91.104	888	79	0	1	888	179	1066	0	1203
[truncated: 9,654 more rows]

## Sheet: Overlapping_loci_melastome_set
4471
4744
4802
4848
4932
4942
4951
4954
5032
5034
5090
5116
5123
5162
5163
5177
5188
5206
5220
5260
5273
5296
5318
5328
5335
5339
5343
5347
5355
5434
5454
5464
5477
5513
5554
5594
5596
5599
5614
5639
5656
5703
5733
5770
5772
5791
5815
5816
5821
5841
5843
5849
5857
5859
5865
5866
5910
5913
5919
5936
5940
5941
5942
5960
5977
5980
6000
6004
6034
6050
6072
6098
6139
6150
6175
6198
6216
6226
6227
6274
6284
6318
6320
6363
6379
6383
6387
6398
6401
6407
6450
6459
6460
6487
6488
6492
6494
6507
6533
6538
6540
6544
6552
6563
6565
6570
6601
6620
6636
6639
6667
6679
6779
6780
6782
6792
6797
6864
6865
6875
6882
6909
6914
6924
6979
6995
7021
7029
7128
7135
7136
7273
7279
7572
7577
7602
7628
AT1G02020
AT1G17160
AT1G48520
AT1G52310
AT1G63680
AT1G65380
AT2G31240
AT2G33630
AT2G35130
AT2G35790
AT3G04880
AT3G24190
AT3G26782
AT3G46610
AT3G53700
AT3G54090
AT3G56460
AT3G56940
AT3G59040
AT4G00740
AT4G15420
AT4G33945
AT4G39520
AT5G13030
AT5G13400
AT5G13520
AT5G13630
AT5G21070
AT5G50280
AT5G64370
KT377070.1
KT377078.1
KT377086.1
KT377094.1
KT377118.1
KT377126.1
NM_001198514.1
NM_113708.2
TC00G047210
TC00G083870
TC01G002420
TC01G005310
TC01G007130
TC01G019250
TC01G021540
TC01G032610
TC01G040040
TC02G003180
TC02G004290
TC02G006310
TC02G009310
TC02G023190
TC02G024400
TC02G026940
TC03G002530
TC03G010340
TC03G012430
TC03G023900
TC03G025580
TC04G015820
TC04G019470
TC04G026920
TC04G028160
TC04G030670
TC05G008010
TC05G024510
TC05G027690
TC05G029300
TC06G006880
TC06G011670
TC06G016050
TC06G020780
TC07G000920
TC07G011130
TC08G013000
TC09G004790
TC09G010970
TC09G017950
TC09G025650
TC09G026260
TC09G026350
outlier004
outlier008
outlier010
