# Supplementary material for: Integrative utilization of genomic resources for improved phylogenetic resolution in Sonerileae (Melastomataceae)
Source: Am J Bot. 2026 Jun 10;113(6):e70216. doi: 10.1002/ajb2.70216 (PMC13280967; doi:10.1002/ajb2.70216)
Supplement: Supplementary file 3 — Appendix S3: Summary of sequence recovery across samples. [file AJB2-113-e70216-s001.xlsx]

## Sheet: gene_recovery_summary_table
Chen et al.—American Journal of Botany 2026—Appendix S3
Appendix S3. Summary of sequence recovery across samples.
sample_name	N_recovered	N_50pct	N_80pct	Mean_recovery_pct	Median_recovery_pct	Data_type
ERR5033993	80	80	2	61.3	57.8	Angiosperms353
ERR5033995	412	412	97	69.6	66.6	Angiosperms353
ERR5033996	1432	1432	527	73.8	72	Angiosperms353
ERR5034000	583	583	153	70.1	67.6	Angiosperms353
ERR5034066	1242	1242	516	75.7	74.8	Angiosperms353
ERR5034373	1526	1526	541	73.3	71	Angiosperms353
ERR5034378	693	693	207	71.4	69	Angiosperms353
ERR5034679	2353	2353	1137	78.2	78.3	Angiosperms353
ERR5034860	52	52	2	63.3	61.7	Angiosperms353
ERR5034861	946	946	308	72.5	69.9	Angiosperms353
ERR5034959	1118	1118	390	72.9	70.5	Angiosperms353
ERR5034961	1652	1652	592	73.4	72	Angiosperms353
ERR5034963	1261	1261	365	71	68.3	Angiosperms353
ERR5034964	2067	2067	820	74.6	72.9	Angiosperms353
ERR5084301	162	162	26	66.6	63.8	Angiosperms353
ERR5084316	1728	1728	678	74.5	73	Angiosperms353
502	5290	5290	3449	83.9	86.2	DGS
520	5621	5621	5614	99.4	100	DGS
B727	5623	5623	5588	98.7	100	DGS
B731	5625	5625	5617	99.4	100	DGS
L781	5618	5618	5612	99.4	100	DGS
M48	5623	5623	5618	99.4	100	DGS
SON_05	5602	5602	5570	98.6	100	DGS
SON_10	5599	5599	5382	96.2	99.6	DGS
SRR26639361	5621	5621	5609	99.1	100	DGS
SRR26639362	5616	5616	5608	99.5	100	DGS
SRR26639363	5618	5618	5611	99.4	100	DGS
SRR26639364	5624	5624	5583	98	100	DGS
SRR26639365	5586	5586	4889	91.5	94.6	DGS
SRR26639366	5624	5624	5612	99.3	100	DGS
SRR26639367	5612	5612	5240	94.3	97.7	DGS
SRR26639369	5620	5620	5573	98.4	100	DGS
SRR26639370	5617	5617	5613	99.4	100	DGS
SRR26639371	5619	5619	5607	99	100	DGS
SRR26639372	5616	5616	5576	98.4	100	DGS
SRR26639373	5617	5617	5610	99.4	100	DGS
SRR26639375	5619	5619	5552	97.9	100	DGS
SRR26639376	5618	5618	5608	99.3	100	DGS
SRR26639377	5612	5612	5467	96.1	98.6	DGS
SRR26639378	5621	5621	5614	99.4	100	DGS
SRR26639379	5618	5618	5610	99.3	100	DGS
SRR26639380	5611	5611	5599	99.1	100	DGS
SRR26639381	5620	5620	5609	99.3	100	DGS
SRR26639382	5620	5620	5594	99	100	DGS
SRR26639383	5617	5617	5599	99.1	100	DGS
SRR26639384	5621	5621	5606	99.2	100	DGS
SRR26639386	5618	5618	5602	99.1	100	DGS
SRR26639387	5614	5614	5606	99.4	100	DGS
SRR26639389	5620	5620	5613	99.4	100	DGS
SRR26639390	5617	5617	5580	98.8	100	DGS
SRR26639391	5621	5621	5604	99.1	100	DGS
SRR26639392	5590	5590	5051	93	96.6	DGS
SRR26639393	5619	5619	5605	99.2	100	DGS
SRR26639394	5623	5623	5564	98.4	100	DGS
SRR26639395	5622	5622	5617	99.5	100	DGS
SRR26639397	5620	5620	5571	98.4	100	DGS
SRR26639398	5622	5622	5609	99.3	100	DGS
SRR26639399	5624	5624	5597	98.9	100	DGS
SRR26639401	3883	3883	1267	72.8	71.5	DGS
SRR26639402	5625	5625	5611	99	100	DGS
SRR26639403	5532	5532	4081	86.8	89.3	DGS
SRR26639405	5587	5587	5058	93.2	97	DGS
SRR26639406	5486	5486	4498	89.5	92.9	DGS
SRR26639407	5542	5542	5398	96.7	99.4	DGS
SRR26639408	5582	5582	5304	95	98	DGS
SRR26639409	5617	5617	5591	99	100	DGS
SRR26639411	5625	5625	5611	99	100	DGS
SRR26639412	5597	5597	5564	98.8	100	DGS
SRR26639413	5621	5621	5527	97.9	100	DGS
SRR26639414	5619	5619	5604	99.3	100	DGS
SRR26639416	5585	5585	5164	93.9	97.5	DGS
SRR26639417	5621	5621	5605	99.2	100	DGS
SRR26639418	5616	5616	5521	98	100	DGS
SRR26639420	5622	5622	5510	97.1	99.8	DGS
SRR26639421	5622	5622	5535	97.6	100	DGS
SRR26639422	5590	5590	5157	93.9	97.6	DGS
SRR26639423	5623	5623	5615	99.4	100	DGS
SRR26639424	5621	5621	5615	99.4	100	DGS
SRR26639425	5618	5618	5610	99.4	100	DGS
SRR26639426	5618	5618	5436	96.3	99.2	DGS
SRR26639427	5621	5621	5604	99.2	100	DGS
SRR26639428	5625	5625	5624	99.4	100	DGS
SRR26639429	5621	5621	5606	99.3	100	DGS
SRR26639430	5623	5623	5616	99.4	100	DGS
SRR26639431	5611	5611	5583	99.1	100	DGS
SRR26639432	5615	5615	5474	97.2	100	DGS
SRR26639433	5619	5619	5602	99.1	100	DGS
SRR26639434	5623	5623	5616	99.4	100	DGS
SRR26639435	5605	5605	5439	96.8	99.8	DGS
SRR26639437	5621	5621	5612	99.3	100	DGS
SRR26639438	5567	5567	4590	89.6	92.7	DGS
SRR26639440	5621	5621	5620	99.5	100	DGS
SRR26639441	5599	5599	4943	92.1	95.8	DGS
t635	5613	5613	5593	98.9	100	DGS
t654	5616	5616	5586	98.9	100	DGS
t668	5621	5621	5616	99.4	100	DGS
AMPHCILI_4264	5574	5574	5275	94.8	97.7	Hyb-seq
AMPHGOSS_455	5233	5233	2808	80.2	81.4	Hyb-seq
AMPHHETE_4076	5430	5430	3632	84.5	87	Hyb-seq
AMPHSETO_829	5538	5538	3825	84.4	86	Hyb-seq
BSINE_2678	5604	5604	4746	90.1	92.6	Hyb-seq
Boyania_ken	74	74	32	76.3	74.5	Hyb-seq
CALVHIRS_1502	5567	5567	5057	93	96.2	Hyb-seq
CALVORIE_4122	5585	5585	5429	96.5	99.1	Hyb-seq
CATPIL_126	1873	1873	257	65.1	62.3	Hyb-seq
CINCACAU_2861	5390	5390	2872	79.8	81.2	Hyb-seq
CINCOREO_3432	4264	4264	1371	72.8	71.3	Hyb-seq
CSP_2541	5445	5445	2815	79.7	80.6	Hyb-seq
DDES_3440	5282	5282	2874	80.6	81.9	Hyb-seq
FFORD_16335	5622	5622	5462	96	98.5	Hyb-seq
GRAVAMBR_5102	207	207	69	71.8	67.2	Hyb-seq
GRAVPULC_3186	843	843	126	64.8	61.3	Hyb-seq
Halt_228	5565	5565	4562	89.3	92.1	Hyb-seq
Halt_2490	5582	5582	4865	91.3	94.4	Hyb-seq
Hcle_1655	4542	4542	1487	73.2	72.1	Hyb-seq
KEN_WALKERI	5612	5612	5435	95.5	98	Hyb-seq
MANIS_10815	5606	5606	5009	91.7	93.9	Hyb-seq
MBANA_2743	5608	5608	5108	92.8	95.5	Hyb-seq
MCAMI_920	5599	5599	4649	88.9	90.9	Hyb-seq
MCHER_298	5613	5613	5463	96.7	99.6	Hyb-seq
MCORDA_2750	5589	5589	4766	90.2	92.7	Hyb-seq
MCORD_2942	1485	1485	239	66.1	62.4	Hyb-seq
MDISP	5601	5601	4852	91	94	Hyb-seq
MEDIMANN_3834	4758	4758	1734	74.4	73.7	Hyb-seq
MED_CUNEATA	4754	4754	2086	77	77.2	Hyb-seq
MELEG_2306	5611	5611	5238	93.1	95.3	Hyb-seq
MENDMO	5600	5600	5585	99	100	Hyb-seq
MGEN_2274	5592	5592	5044	92.5	95.5	Hyb-seq
MHIMA_1908	5504	5504	3230	81.8	83.1	Hyb-seq
MMACR_7591	5589	5589	4715	90.1	92.8	Hyb-seq
MMEDI	5613	5613	5451	96.4	99.4	Hyb-seq
MMICR_8757	5604	5604	5271	94.5	97.8	Hyb-seq
MMORT_10123	5605	5605	5074	91.6	93.7	Hyb-seq
MMYRT_59	4808	4808	1815	74.7	74.5	Hyb-seq
MQUADRIA_7579	5535	5535	3454	82.8	84.2	Hyb-seq
MRHOD_319	5617	5617	5570	97.9	100	Hyb-seq
MRUBE_432	5616	5616	5550	98.1	100	Hyb-seq
MRUBI_3970	5598	5598	4985	92.1	95.2	Hyb-seq
MVAGA_1662	5338	5338	2515	78.1	79	Hyb-seq
MVENO_61	5607	5607	4815	90	91.8	Hyb-seq
MWHIT_2810	5619	5619	5604	99.3	100	Hyb-seq
Macu_2512	5582	5582	4641	89.6	92.1	Hyb-seq
Mapo_665	5614	5614	5271	94.5	97.7	Hyb-seq
Marf_9755	5031	5031	1959	75.6	75.4	Hyb-seq
Mbak_813	5609	5609	5137	93.6	97.1	Hyb-seq
Mcal_9612	5613	5613	5502	97.1	99.8	Hyb-seq
Mcau_1709	5608	5608	5554	98.5	100	Hyb-seq
Mcoc_198	3954	3954	1325	73.1	71.5	Hyb-seq
Meng_2739	398	398	63	64.4	59.1	Hyb-seq
Merp_9083	5584	5584	4923	91.7	94.8	Hyb-seq
Mgri_1432	3705	3705	905	69.8	67.8	Hyb-seq
Mhal_2633	5493	5493	4006	86.5	89.3	Hyb-seq
Mhom_2441	5599	5599	5088	93.1	96.5	Hyb-seq
Mnan_2628	5616	5616	5444	96.3	99.1	Hyb-seq
Mpac_2745	5527	5527	4331	88.3	91.4	Hyb-seq
Mpol_1500	5054	5054	2577	79.4	80.4	Hyb-seq
Mqua_10139	5606	5606	5264	94.3	97.4	Hyb-seq
Mrub_732	5577	5577	4653	89.8	92.6	Hyb-seq
Msp_116	5588	5588	4815	90.7	93.3	Hyb-seq
Mtey_192	5549	5549	4501	89.4	92.5	Hyb-seq
Mtey_61	5547	5547	4178	87.3	89.7	Hyb-seq
PHOOK_2463	5589	5589	4693	89.8	92.4	Hyb-seq
PREUGABO_3693	5059	5059	2591	79.5	80.5	Hyb-seq
PREUKAME_4090	5581	5581	4917	91.1	93.7	Hyb-seq
Pcon_1576	5578	5578	4811	91.1	94.3	Hyb-seq
Ppul_194	5537	5537	4134	87.1	89.7	Hyb-seq
Pvar_79	5576	5576	4477	89	91.8	Hyb-seq
