# Supplementary material for: Integrative utilization of genomic resources for improved phylogenetic resolution in Sonerileae (Melastomataceae)
Source: Am J Bot. 2026 Jun 10;113(6):e70216. doi: 10.1002/ajb2.70216 (PMC13280967; doi:10.1002/ajb2.70216)
Supplement: Supplementary file 4 — Appendix S4: Frequency of taxa in the final orthologs for the new reference data set. Taxa sequenced using the same strategy are additionally separately listed. [file AJB2-113-e70216-s006.xlsx]

## Sheet: taxon_frequencies
Chen et al.—American Journal of Botany 2026—Appendix S4
Appendix S4. Frequency of taxa in the final orthologs for the new reference data set. Taxa sequenced using the same strategy are additionally separately listed.
taxonID	num_ortho	%ortho_out_of_total_5710	data_type
ERR5033993	21	0.003678	Angiosperms353
ERR5033995	167	0.029247	Angiosperms353
ERR5033996	914	0.16007	Angiosperms353
ERR5034000	362	0.063398	Angiosperms353
ERR5034066	320	0.056042	Angiosperms353
ERR5034373	772	0.135201	Angiosperms353
ERR5034378	355	0.062172	Angiosperms353
ERR5034679	1336	0.233975	Angiosperms353
ERR5034860	10	0.001751	Angiosperms353
ERR5034861	247	0.043257	Angiosperms353
ERR5034959	322	0.056392	Angiosperms353
ERR5034961	405	0.070928	Angiosperms353
ERR5034963	643	0.112609	Angiosperms353
ERR5034964	976	0.170928	Angiosperms353
ERR5084301	78	0.01366	Angiosperms353
ERR5084316	793	0.138879	Angiosperms353
502	2777	0.48634	DGS
520	4157	0.728021	DGS
B727	3945	0.690893	DGS
B731	4214	0.738004	DGS
L781	4238	0.742207	DGS
M48	4034	0.70648	DGS
MENDMO	2138	0.374431	DGS
SON_05	4703	0.823643	DGS
SON_10	3984	0.697723	DGS
SRR26639361	4004	0.701226	DGS
SRR26639362	4001	0.700701	DGS
SRR26639363	4248	0.743958	DGS
SRR26639364	4056	0.710333	DGS
SRR26639365	3246	0.568476	DGS
SRR26639366	3633	0.636252	DGS
SRR26639367	3480	0.609457	DGS
SRR26639369	3939	0.689842	DGS
SRR26639370	4352	0.762172	DGS
SRR26639371	4294	0.752014	DGS
SRR26639372	4318	0.756217	DGS
SRR26639373	4477	0.784063	DGS
SRR26639375	4167	0.729772	DGS
SRR26639376	4460	0.781086	DGS
SRR26639377	3916	0.685814	DGS
SRR26639378	4033	0.706305	DGS
SRR26639379	3987	0.698249	DGS
SRR26639380	3533	0.618739	DGS
SRR26639381	4107	0.719264	DGS
SRR26639382	1935	0.338879	DGS
SRR26639383	1917	0.335727	DGS
SRR26639384	1932	0.338354	DGS
SRR26639386	3943	0.690543	DGS
SRR26639387	3996	0.699825	DGS
SRR26639389	4043	0.708056	DGS
SRR26639390	4021	0.704203	DGS
SRR26639391	4004	0.701226	DGS
SRR26639392	3316	0.580736	DGS
SRR26639393	3797	0.664974	DGS
SRR26639394	4040	0.707531	DGS
SRR26639395	4100	0.718039	DGS
SRR26639397	4016	0.703327	DGS
SRR26639398	4102	0.718389	DGS
SRR26639399	4089	0.716112	DGS
SRR26639401	1499	0.262522	DGS
SRR26639402	4103	0.718564	DGS
SRR26639403	2929	0.51296	DGS
SRR26639405	3446	0.603503	DGS
SRR26639406	2390	0.418564	DGS
SRR26639407	2493	0.436602	DGS
SRR26639408	3127	0.547636	DGS
SRR26639409	3814	0.667951	DGS
SRR26639411	3890	0.681261	DGS
SRR26639412	2063	0.361296	DGS
SRR26639413	4020	0.704028	DGS
SRR26639414	4149	0.72662	DGS
SRR26639416	3490	0.611208	DGS
SRR26639417	4000	0.700525	DGS
SRR26639418	3945	0.690893	DGS
SRR26639420	3913	0.685289	DGS
SRR26639421	4110	0.71979	DGS
SRR26639422	3446	0.603503	DGS
SRR26639423	4015	0.703152	DGS
SRR26639424	4211	0.737478	DGS
SRR26639425	3753	0.657268	DGS
SRR26639426	3705	0.648862	DGS
SRR26639427	4001	0.700701	DGS
SRR26639428	4367	0.764799	DGS
SRR26639429	4068	0.712434	DGS
SRR26639430	4195	0.734676	DGS
SRR26639431	3889	0.681086	DGS
SRR26639432	3943	0.690543	DGS
SRR26639433	3882	0.67986	DGS
SRR26639434	3994	0.699475	DGS
SRR26639435	3772	0.660595	DGS
SRR26639437	4042	0.707881	DGS
SRR26639438	3086	0.540455	DGS
SRR26639440	4006	0.701576	DGS
SRR26639441	3323	0.581961	DGS
t635	3883	0.680035	DGS
t654	3898	0.682662	DGS
t668	4266	0.74711	DGS
Barthea_barthei	2774	0.485814	Genome_assembly
Melastoma_candidum	5459	0.956042	Genome_assembly
AMPHCILI_4264	1748	0.30613	Hyb-seq
AMPHGOSS_455	1440	0.252189	Hyb-seq
AMPHHETE_4076	1617	0.283187	Hyb-seq
AMPHSETO_829	1707	0.298949	Hyb-seq
BSINE_2678	2520	0.441331	Hyb-seq
Boyania_ken	62	0.010858	Hyb-seq
CALVHIRS_1502	1834	0.321191	Hyb-seq
CALVORIE_4122	1953	0.342032	Hyb-seq
CATPIL_126	689	0.120665	Hyb-seq
CINCACAU_2861	1500	0.262697	Hyb-seq
CINCOREO_3432	1028	0.180035	Hyb-seq
CSP_2541	2386	0.417863	Hyb-seq
DDES_3440	1552	0.271804	Hyb-seq
FFORD_16335	3737	0.654466	Hyb-seq
GRAVAMBR_5102	67	0.011734	Hyb-seq
GRAVPULC_3186	227	0.039755	Hyb-seq
Halt_228	2505	0.438704	Hyb-seq
Halt_2490	3103	0.543433	Hyb-seq
Hcle_1655	1566	0.274256	Hyb-seq
KEN_WALKERI	3223	0.564448	Hyb-seq
MANIS_10815	3754	0.657443	Hyb-seq
MBANA_2743	3678	0.644133	Hyb-seq
MCAMI_920	3331	0.583363	Hyb-seq
MCHER_298	4002	0.700876	Hyb-seq
MCORDA_2750	3377	0.591419	Hyb-seq
MCORD_2942	649	0.11366	Hyb-seq
MDISP	3646	0.638529	Hyb-seq
MEDIMANN_3834	2276	0.398599	Hyb-seq
MED_CUNEATA	2137	0.374256	Hyb-seq
MELEG_2306	3719	0.651313	Hyb-seq
MGEN_2274	3616	0.633275	Hyb-seq
MHIMA_1908	2867	0.502102	Hyb-seq
MMACR_7591	3499	0.612785	Hyb-seq
MMEDI	4014	0.702977	Hyb-seq
MMICR_8757	3804	0.6662	Hyb-seq
MMORT_10123	3702	0.648336	Hyb-seq
MMYRT_59	2221	0.388967	Hyb-seq
MQUADRIA_7579	2944	0.515587	Hyb-seq
MRHOD_319	4164	0.729247	Hyb-seq
MRUBE_432	4123	0.722067	Hyb-seq
MRUBI_3970	3675	0.643608	Hyb-seq
MVAGA_1662	2768	0.484764	Hyb-seq
MVENO_61	3516	0.615762	Hyb-seq
MWHIT_2810	4287	0.750788	Hyb-seq
Macu_2512	3520	0.616462	Hyb-seq
Mapo_665	3890	0.681261	Hyb-seq
Marf_9755	2408	0.421716	Hyb-seq
Mbak_813	3807	0.666725	Hyb-seq
Mcal_9612	4033	0.706305	Hyb-seq
Mcau_1709	4080	0.714536	Hyb-seq
Mcoc_198	1681	0.294396	Hyb-seq
Meng_2739	196	0.034326	Hyb-seq
Merp_9083	3607	0.631699	Hyb-seq
Mgri_1432	1581	0.276883	Hyb-seq
Mhal_2633	3242	0.567776	Hyb-seq
Mhom_2441	3729	0.653065	Hyb-seq
Mnan_2628	4199	0.735377	Hyb-seq
Mpac_2745	3405	0.596322	Hyb-seq
Mpol_1500	2535	0.443958	Hyb-seq
Mqua_10139	3865	0.676883	Hyb-seq
Mrub_732	3347	0.586165	Hyb-seq
Msp_116	3466	0.607005	Hyb-seq
Mtey_192	3403	0.595972	Hyb-seq
Mtey_61	3269	0.572504	Hyb-seq
PHOOK_2463	3414	0.597898	Hyb-seq
PREUGABO_3693	1422	0.249037	Hyb-seq
PREUKAME_4090	1882	0.329597	Hyb-seq
Pcon_1576	3584	0.627671	Hyb-seq
Ppul_194	3187	0.558144	Hyb-seq
Pvar_79	3240	0.567426	Hyb-seq
CRR290829	4901	0.858319	RNA-seq
DRR172093	5134	0.899124	RNA-seq
ERR2040321	2237	0.391769	RNA-seq
SRR17439742	1972	0.345359	RNA-seq
SRR17439743	2180	0.381786	RNA-seq
SRR17439744	2141	0.374956	RNA-seq
SRR17439745	2480	0.434326	RNA-seq
SRR17439746	2503	0.438354	RNA-seq
SRR17439747	2145	0.375657	RNA-seq
SRR17439748	2456	0.430123	RNA-seq
SRR17439749	2366	0.414361	RNA-seq
SRR17439750	2451	0.429247	RNA-seq
SRR17439751	2459	0.430648	RNA-seq
SRR22557471	4719	0.826445	RNA-seq
SRR8720026	5214	0.913135	RNA-seq

## Sheet: Angiosperms353
taxonID	num_ortho	%ortho_out_of_total_5710	data_type
ERR5034860	10	0.001751	Angiosperms353
ERR5033993	21	0.003678	Angiosperms353
ERR5084301	78	0.01366	Angiosperms353
ERR5033995	167	0.029247	Angiosperms353
ERR5034861	247	0.043257	Angiosperms353
ERR5034066	320	0.056042	Angiosperms353
ERR5034959	322	0.056392	Angiosperms353
ERR5034378	355	0.062172	Angiosperms353
ERR5034000	362	0.063398	Angiosperms353
ERR5034961	405	0.070928	Angiosperms353
ERR5034963	643	0.112609	Angiosperms353
ERR5034373	772	0.135201	Angiosperms353
ERR5084316	793	0.138879	Angiosperms353
ERR5033996	914	0.16007	Angiosperms353
ERR5034964	976	0.170928	Angiosperms353
ERR5034679	1336	0.233975	Angiosperms353
median	358.5	0.062785
average	482.562	0.0845117

## Sheet: DGS
taxonID	num_ortho	%ortho_out_of_total_5710	data_type
SRR26639401	1499	0.262522	DGS
SRR26639383	1917	0.335727	DGS
SRR26639384	1932	0.338354	DGS
SRR26639382	1935	0.338879	DGS
SRR26639412	2063	0.361296	DGS
MENDMO	2138	0.374431	DGS
SRR26639406	2390	0.418564	DGS
SRR26639407	2493	0.436602	DGS
502	2777	0.48634	DGS
SRR26639403	2929	0.51296	DGS
SRR26639438	3086	0.540455	DGS
SRR26639408	3127	0.547636	DGS
SRR26639365	3246	0.568476	DGS
SRR26639392	3316	0.580736	DGS
SRR26639441	3323	0.581961	DGS
SRR26639405	3446	0.603503	DGS
SRR26639422	3446	0.603503	DGS
SRR26639367	3480	0.609457	DGS
SRR26639416	3490	0.611208	DGS
SRR26639380	3533	0.618739	DGS
SRR26639366	3633	0.636252	DGS
SRR26639426	3705	0.648862	DGS
SRR26639425	3753	0.657268	DGS
SRR26639435	3772	0.660595	DGS
SRR26639393	3797	0.664974	DGS
SRR26639409	3814	0.667951	DGS
SRR26639433	3882	0.67986	DGS
t635	3883	0.680035	DGS
SRR26639431	3889	0.681086	DGS
SRR26639411	3890	0.681261	DGS
t654	3898	0.682662	DGS
SRR26639420	3913	0.685289	DGS
SRR26639377	3916	0.685814	DGS
SRR26639369	3939	0.689842	DGS
SRR26639386	3943	0.690543	DGS
SRR26639432	3943	0.690543	DGS
B727	3945	0.690893	DGS
SRR26639418	3945	0.690893	DGS
SON_10	3984	0.697723	DGS
SRR26639379	3987	0.698249	DGS
SRR26639434	3994	0.699475	DGS
SRR26639387	3996	0.699825	DGS
SRR26639417	4000	0.700525	DGS
SRR26639362	4001	0.700701	DGS
SRR26639427	4001	0.700701	DGS
SRR26639361	4004	0.701226	DGS
SRR26639391	4004	0.701226	DGS
SRR26639440	4006	0.701576	DGS
SRR26639423	4015	0.703152	DGS
SRR26639397	4016	0.703327	DGS
SRR26639413	4020	0.704028	DGS
SRR26639390	4021	0.704203	DGS
SRR26639378	4033	0.706305	DGS
M48	4034	0.70648	DGS
SRR26639394	4040	0.707531	DGS
SRR26639437	4042	0.707881	DGS
SRR26639389	4043	0.708056	DGS
SRR26639364	4056	0.710333	DGS
SRR26639429	4068	0.712434	DGS
SRR26639399	4089	0.716112	DGS
SRR26639395	4100	0.718039	DGS
SRR26639398	4102	0.718389	DGS
SRR26639402	4103	0.718564	DGS
SRR26639381	4107	0.719264	DGS
SRR26639421	4110	0.71979	DGS
SRR26639414	4149	0.72662	DGS
520	4157	0.728021	DGS
SRR26639375	4167	0.729772	DGS
SRR26639430	4195	0.734676	DGS
SRR26639424	4211	0.737478	DGS
B731	4214	0.738004	DGS
L781	4238	0.742207	DGS
SRR26639363	4248	0.743958	DGS
t668	4266	0.74711	DGS
SRR26639371	4294	0.752014	DGS
SRR26639372	4318	0.756217	DGS
SRR26639370	4352	0.762172	DGS
SRR26639428	4367	0.764799	DGS
SRR26639376	4460	0.781086	DGS
SRR26639373	4477	0.784063	DGS
SON_05	4703	0.823643	DGS
median	3994	0.699475
average	3738.49	0.654727

## Sheet: Genome_assembly
taxonID	num_ortho	%ortho_out_of_total_5710	data_type
Barthea_barthei	2774	0.485814	Genome_assembly
Melastoma_candidum	5459	0.956042	Genome_assembly
average	4116.5	0.720928

## Sheet: Hyb-seq
taxonID	num_ortho	%ortho_out_of_total_5710	data_type
Boyania_ken	62	0.010858	Hyb-seq
GRAVAMBR_5102	67	0.011734	Hyb-seq
Meng_2739	196	0.034326	Hyb-seq
GRAVPULC_3186	227	0.039755	Hyb-seq
MCORD_2942	649	0.11366	Hyb-seq
CATPIL_126	689	0.120665	Hyb-seq
CINCOREO_3432	1028	0.180035	Hyb-seq
PREUGABO_3693	1422	0.249037	Hyb-seq
AMPHGOSS_455	1440	0.252189	Hyb-seq
CINCACAU_2861	1500	0.262697	Hyb-seq
DDES_3440	1552	0.271804	Hyb-seq
Hcle_1655	1566	0.274256	Hyb-seq
Mgri_1432	1581	0.276883	Hyb-seq
AMPHHETE_4076	1617	0.283187	Hyb-seq
Mcoc_198	1681	0.294396	Hyb-seq
AMPHSETO_829	1707	0.298949	Hyb-seq
AMPHCILI_4264	1748	0.30613	Hyb-seq
CALVHIRS_1502	1834	0.321191	Hyb-seq
PREUKAME_4090	1882	0.329597	Hyb-seq
CALVORIE_4122	1953	0.342032	Hyb-seq
MED_CUNEATA	2137	0.374256	Hyb-seq
MMYRT_59	2221	0.388967	Hyb-seq
MEDIMANN_3834	2276	0.398599	Hyb-seq
CSP_2541	2386	0.417863	Hyb-seq
Marf_9755	2408	0.421716	Hyb-seq
Halt_228	2505	0.438704	Hyb-seq
BSINE_2678	2520	0.441331	Hyb-seq
Mpol_1500	2535	0.443958	Hyb-seq
MVAGA_1662	2768	0.484764	Hyb-seq
MHIMA_1908	2867	0.502102	Hyb-seq
MQUADRIA_7579	2944	0.515587	Hyb-seq
Halt_2490	3103	0.543433	Hyb-seq
Ppul_194	3187	0.558144	Hyb-seq
KEN_WALKERI	3223	0.564448	Hyb-seq
Pvar_79	3240	0.567426	Hyb-seq
Mhal_2633	3242	0.567776	Hyb-seq
Mtey_61	3269	0.572504	Hyb-seq
MCAMI_920	3331	0.583363	Hyb-seq
Mrub_732	3347	0.586165	Hyb-seq
MCORDA_2750	3377	0.591419	Hyb-seq
Mtey_192	3403	0.595972	Hyb-seq
Mpac_2745	3405	0.596322	Hyb-seq
PHOOK_2463	3414	0.597898	Hyb-seq
Msp_116	3466	0.607005	Hyb-seq
MMACR_7591	3499	0.612785	Hyb-seq
MVENO_61	3516	0.615762	Hyb-seq
Macu_2512	3520	0.616462	Hyb-seq
Pcon_1576	3584	0.627671	Hyb-seq
Merp_9083	3607	0.631699	Hyb-seq
MGEN_2274	3616	0.633275	Hyb-seq
MDISP	3646	0.638529	Hyb-seq
MRUBI_3970	3675	0.643608	Hyb-seq
MBANA_2743	3678	0.644133	Hyb-seq
MMORT_10123	3702	0.648336	Hyb-seq
MELEG_2306	3719	0.651313	Hyb-seq
Mhom_2441	3729	0.653065	Hyb-seq
FFORD_16335	3737	0.654466	Hyb-seq
MANIS_10815	3754	0.657443	Hyb-seq
MMICR_8757	3804	0.6662	Hyb-seq
Mbak_813	3807	0.666725	Hyb-seq
Mqua_10139	3865	0.676883	Hyb-seq
Mapo_665	3890	0.681261	Hyb-seq
MCHER_298	4002	0.700876	Hyb-seq
MMEDI	4014	0.702977	Hyb-seq
Mcal_9612	4033	0.706305	Hyb-seq
Mcau_1709	4080	0.714536	Hyb-seq
MRUBE_432	4123	0.722067	Hyb-seq
MRHOD_319	4164	0.729247	Hyb-seq
Mnan_2628	4199	0.735377	Hyb-seq
MWHIT_2810	4287	0.750788	Hyb-seq
median	3241	0.567601
average	2774.64	0.485927

## Sheet: RNA-seq
taxonID	num_ortho	%ortho_out_of_total_5710	data_type
SRR17439742	1972	0.345359	RNA-seq
SRR17439744	2141	0.374956	RNA-seq
SRR17439747	2145	0.375657	RNA-seq
SRR17439743	2180	0.381786	RNA-seq
ERR2040321	2237	0.391769	RNA-seq
SRR17439749	2366	0.414361	RNA-seq
SRR17439750	2451	0.429247	RNA-seq
SRR17439748	2456	0.430123	RNA-seq
SRR17439751	2459	0.430648	RNA-seq
SRR17439745	2480	0.434326	RNA-seq
SRR17439746	2503	0.438354	RNA-seq
SRR22557471	4719	0.826445	RNA-seq
CRR290829	4901	0.858319	RNA-seq
DRR172093	5134	0.899124	RNA-seq
SRR8720026	5214	0.913135	RNA-seq
median	2456	0.430123
average	3023.87	0.529574
