# Supplementary material for: Integrative utilization of genomic resources for improved phylogenetic resolution in Sonerileae (Melastomataceae)
Source: Am J Bot. 2026 Jun 10;113(6):e70216. doi: 10.1002/ajb2.70216 (PMC13280967; doi:10.1002/ajb2.70216)
Supplement: Supplementary file 5 — Appendix S5: Frequency of taxa in the final orthologs for the 396‐locus data set. Taxa sequenced using the same strategy are additionally separately listed. [file AJB2-113-e70216-s008.xlsx]

## Sheet: taxon_frequencies_melabaits
Chen et al.—American Journal of Botany 2026—Appendix S5
Appendix S5. Frequency of taxa in the final orthologs for the 396-locus data set. Taxa sequenced using the same strategy are additionally separately listed.
taxonID	num_ortho	%ortho_out_of_total_225	data_type
ERR5033993	2	0.008889	Angiosperms353
ERR5034860	4	0.017778	Angiosperms353
ERR5084301	10	0.044444	Angiosperms353
ERR5033995	31	0.137778	Angiosperms353
ERR5034861	40	0.177778	Angiosperms353
ERR5034000	46	0.204444	Angiosperms353
ERR5034066	48	0.213333	Angiosperms353
ERR5034959	49	0.217778	Angiosperms353
ERR5034961	50	0.222222	Angiosperms353
ERR5084316	65	0.288889	Angiosperms353
ERR5034378	66	0.293333	Angiosperms353
ERR5034963	71	0.315556	Angiosperms353
ERR5033996	74	0.328889	Angiosperms353
ERR5034373	81	0.36	Angiosperms353
ERR5034964	89	0.395556	Angiosperms353
ERR5034679	110	0.488889	Angiosperms353
SRR26639401	54	0.24	DGS
SRR26639412	86	0.382222	DGS
502	91	0.404444	DGS
SRR26639382	93	0.413333	DGS
SRR26639383	93	0.413333	DGS
SRR26639406	93	0.413333	DGS
SRR26639384	95	0.422222	DGS
SRR26639407	99	0.44	DGS
MENDMO	102	0.453333	DGS
SRR26639403	107	0.475556	DGS
SRR26639380	116	0.515556	DGS
SRR26639422	117	0.52	DGS
SRR26639408	119	0.528889	DGS
SRR26639392	120	0.533333	DGS
SRR26639425	123	0.546667	DGS
t654	124	0.551111	DGS
SRR26639426	125	0.555556	DGS
SRR26639365	126	0.56	DGS
SRR26639366	129	0.573333	DGS
SRR26639438	129	0.573333	DGS
t635	129	0.573333	DGS
SRR26639405	133	0.591111	DGS
SRR26639367	136	0.604444	DGS
SRR26639387	136	0.604444	DGS
SRR26639409	136	0.604444	DGS
SRR26639416	136	0.604444	DGS
SRR26639364	137	0.608889	DGS
SRR26639441	138	0.613333	DGS
SRR26639379	139	0.617778	DGS
SRR26639391	140	0.622222	DGS
SRR26639433	140	0.622222	DGS
SRR26639435	140	0.622222	DGS
t668	142	0.631111	DGS
B727	144	0.64	DGS
SRR26639421	144	0.64	DGS
SON_10	145	0.644444	DGS
SRR26639369	145	0.644444	DGS
SRR26639434	145	0.644444	DGS
SRR26639362	147	0.653333	DGS
SRR26639386	147	0.653333	DGS
SRR26639431	147	0.653333	DGS
SRR26639393	148	0.657778	DGS
SRR26639432	148	0.657778	DGS
SRR26639381	149	0.662222	DGS
SRR26639389	149	0.662222	DGS
SRR26639363	150	0.666667	DGS
SRR26639390	150	0.666667	DGS
SRR26639394	150	0.666667	DGS
SRR26639411	150	0.666667	DGS
SRR26639413	150	0.666667	DGS
SRR26639418	150	0.666667	DGS
SRR26639429	150	0.666667	DGS
SRR26639402	151	0.671111	DGS
SRR26639399	152	0.675556	DGS
M48	153	0.68	DGS
SRR26639397	153	0.68	DGS
B731	154	0.684444	DGS
SRR26639378	154	0.684444	DGS
SRR26639417	154	0.684444	DGS
SRR26639423	154	0.684444	DGS
SRR26639437	154	0.684444	DGS
520	155	0.688889	DGS
L781	155	0.688889	DGS
SRR26639427	155	0.688889	DGS
SRR26639361	156	0.693333	DGS
SRR26639404	156	0.693333	DGS
SRR26639420	156	0.693333	DGS
SRR26639428	157	0.697778	DGS
SRR26639430	158	0.702222	DGS
SRR26639398	159	0.706667	DGS
SRR26639440	160	0.711111	DGS
SRR26639414	161	0.715556	DGS
SRR26639424	161	0.715556	DGS
SRR26639373	162	0.72	DGS
SRR26639395	162	0.72	DGS
SRR26639372	167	0.742222	DGS
SRR26639375	167	0.742222	DGS
SRR26639377	167	0.742222	DGS
SRR26639371	168	0.746667	DGS
SRR26639376	174	0.773333	DGS
SRR26639370	177	0.786667	DGS
SON_05	188	0.835556	DGS
GRAVPULC_3186	37	0.164444	Hyb-seq
GRAVAMBR_5102	38	0.168889	Hyb-seq
CINCOREO_3432	55	0.244444	Hyb-seq
AMPHCILI_4264	65	0.288889	Hyb-seq
AMPHGOSS_455	65	0.288889	Hyb-seq
Boyania_ken	66	0.293333	Hyb-seq
PREUGABO_3693	67	0.297778	Hyb-seq
CATPIL_126	70	0.311111	Hyb-seq
CINCACAU_2861	70	0.311111	Hyb-seq
AMPHSETO_829	78	0.346667	Hyb-seq
AMPHHETE_4076	79	0.351111	Hyb-seq
Hcle_1655	82	0.364444	Hyb-seq
PREUKAME_4090	83	0.368889	Hyb-seq
Meng_2739	85	0.377778	Hyb-seq
CALVHIRS_1502	86	0.382222	Hyb-seq
DDES_3440	86	0.382222	Hyb-seq
CALVORIE_4122	90	0.4	Hyb-seq
MCORD_2942	94	0.417778	Hyb-seq
CSP_2541	99	0.44	Hyb-seq
Halt_2490	104	0.462222	Hyb-seq
Halt_228	114	0.506667	Hyb-seq
BSINE_2678	118	0.524444	Hyb-seq
Mgri_1432	120	0.533333	Hyb-seq
MEDIMANN_3834	121	0.537778	Hyb-seq
Marf_9755	122	0.542222	Hyb-seq
MMYRT_59	123	0.546667	Hyb-seq
Mcoc_198	123	0.546667	Hyb-seq
KEN_WALKERI	124	0.551111	Hyb-seq
MED_CUNEATA	132	0.586667	Hyb-seq
MELEG_2306	134	0.595556	Hyb-seq
Mqua_10139	135	0.6	Hyb-seq
MHIMA_1908	137	0.608889	Hyb-seq
MQUADRIA_7579	137	0.608889	Hyb-seq
MVAGA_1662	139	0.617778	Hyb-seq
MCAMI_920	140	0.622222	Hyb-seq
Mpol_1500	142	0.631111	Hyb-seq
MGEN_2274	143	0.635556	Hyb-seq
MVENO_61	145	0.644444	Hyb-seq
MCORDA_2750	146	0.648889	Hyb-seq
MDISP	146	0.648889	Hyb-seq
FFORD_16335	147	0.653333	Hyb-seq
MMEDI	148	0.657778	Hyb-seq
Mtey_192	151	0.671111	Hyb-seq
Mtey_61	151	0.671111	Hyb-seq
Ppul_194	153	0.68	Hyb-seq
Mrub_732	154	0.684444	Hyb-seq
MBANA_2743	156	0.693333	Hyb-seq
Mpac_2745	156	0.693333	Hyb-seq
Pcon_1576	156	0.693333	Hyb-seq
PHOOK_2463	157	0.697778	Hyb-seq
Mbak_813	158	0.702222	Hyb-seq
Mhom_2441	158	0.702222	Hyb-seq
Msp_116	158	0.702222	Hyb-seq
MMACR_7591	159	0.706667	Hyb-seq
MWHIT_2810	159	0.706667	Hyb-seq
Macu_2512	159	0.706667	Hyb-seq
Merp_9083	159	0.706667	Hyb-seq
MMICR_8757	160	0.711111	Hyb-seq
MMORT_10123	160	0.711111	Hyb-seq
Pvar_79	161	0.715556	Hyb-seq
MRHOD_319	163	0.724444	Hyb-seq
Mapo_665	163	0.724444	Hyb-seq
MRUBI_3970	164	0.728889	Hyb-seq
Mhal_2633	164	0.728889	Hyb-seq
MCHER_298	165	0.733333	Hyb-seq
MANIS_10815	166	0.737778	Hyb-seq
MRUBE_432	166	0.737778	Hyb-seq
Mcal_9612	166	0.737778	Hyb-seq
Mnan_2628	167	0.742222	Hyb-seq
Mcau_1709	178	0.791111	Hyb-seq
SRR17439742	117	0.52	RNA-seq
SRR17439744	127	0.564444	RNA-seq
SRR17439747	128	0.568889	RNA-seq
SRR17439748	134	0.595556	RNA-seq
SRR17439749	136	0.604444	RNA-seq
SRR17439750	137	0.608889	RNA-seq
SRR17439743	138	0.613333	RNA-seq
SRR17439751	141	0.626667	RNA-seq
SRR17439745	142	0.631111	RNA-seq
ERR2040321	145	0.644444	RNA-seq
SRR17439746	148	0.657778	RNA-seq
SRR8720026	213	0.946667	RNA-seq
CRR290829	214	0.951111	RNA-seq
SRR22557471	216	0.96	RNA-seq
SRR22574045	216	0.96	RNA-seq
DRR172093	221	0.982222	RNA-seq

## Sheet: Angiosperms353
taxonID	num_ortho	%ortho_out_of_total_225	data_type
ERR5033993	2	0.008889	Angiosperms353
ERR5034860	4	0.017778	Angiosperms353
ERR5084301	10	0.044444	Angiosperms353
ERR5033995	31	0.137778	Angiosperms353
ERR5034861	40	0.177778	Angiosperms353
ERR5034000	46	0.204444	Angiosperms353
ERR5034066	48	0.213333	Angiosperms353
ERR5034959	49	0.217778	Angiosperms353
ERR5034961	50	0.222222	Angiosperms353
ERR5084316	65	0.288889	Angiosperms353
ERR5034378	66	0.293333	Angiosperms353
ERR5034963	71	0.315556	Angiosperms353
ERR5033996	74	0.328889	Angiosperms353
ERR5034373	81	0.36	Angiosperms353
ERR5034964	89	0.395556	Angiosperms353
ERR5034679	110	0.488889	Angiosperms353
median	49.5	0.22
average	52.25	0.232222

## Sheet: DGS
taxonID	num_ortho	%ortho_out_of_total_225	data_type
SRR26639401	54	0.24	DGS
SRR26639412	86	0.382222	DGS
502	91	0.404444	DGS
SRR26639382	93	0.413333	DGS
SRR26639383	93	0.413333	DGS
SRR26639406	93	0.413333	DGS
SRR26639384	95	0.422222	DGS
SRR26639407	99	0.44	DGS
MENDMO	102	0.453333	DGS
SRR26639403	107	0.475556	DGS
SRR26639380	116	0.515556	DGS
SRR26639422	117	0.52	DGS
SRR26639408	119	0.528889	DGS
SRR26639392	120	0.533333	DGS
SRR26639425	123	0.546667	DGS
t654	124	0.551111	DGS
SRR26639426	125	0.555556	DGS
SRR26639365	126	0.56	DGS
SRR26639366	129	0.573333	DGS
SRR26639438	129	0.573333	DGS
t635	129	0.573333	DGS
SRR26639405	133	0.591111	DGS
SRR26639367	136	0.604444	DGS
SRR26639387	136	0.604444	DGS
SRR26639409	136	0.604444	DGS
SRR26639416	136	0.604444	DGS
SRR26639364	137	0.608889	DGS
SRR26639441	138	0.613333	DGS
SRR26639379	139	0.617778	DGS
SRR26639391	140	0.622222	DGS
SRR26639433	140	0.622222	DGS
SRR26639435	140	0.622222	DGS
t668	142	0.631111	DGS
B727	144	0.64	DGS
SRR26639421	144	0.64	DGS
SON_10	145	0.644444	DGS
SRR26639369	145	0.644444	DGS
SRR26639434	145	0.644444	DGS
SRR26639362	147	0.653333	DGS
SRR26639386	147	0.653333	DGS
SRR26639431	147	0.653333	DGS
SRR26639393	148	0.657778	DGS
SRR26639432	148	0.657778	DGS
SRR26639381	149	0.662222	DGS
SRR26639389	149	0.662222	DGS
SRR26639363	150	0.666667	DGS
SRR26639390	150	0.666667	DGS
SRR26639394	150	0.666667	DGS
SRR26639411	150	0.666667	DGS
SRR26639413	150	0.666667	DGS
SRR26639418	150	0.666667	DGS
SRR26639429	150	0.666667	DGS
SRR26639402	151	0.671111	DGS
SRR26639399	152	0.675556	DGS
M48	153	0.68	DGS
SRR26639397	153	0.68	DGS
B731	154	0.684444	DGS
SRR26639378	154	0.684444	DGS
SRR26639417	154	0.684444	DGS
SRR26639423	154	0.684444	DGS
SRR26639437	154	0.684444	DGS
520	155	0.688889	DGS
L781	155	0.688889	DGS
SRR26639427	155	0.688889	DGS
SRR26639361	156	0.693333	DGS
SRR26639404	156	0.693333	DGS
SRR26639420	156	0.693333	DGS
SRR26639428	157	0.697778	DGS
SRR26639430	158	0.702222	DGS
SRR26639398	159	0.706667	DGS
SRR26639440	160	0.711111	DGS
SRR26639414	161	0.715556	DGS
SRR26639424	161	0.715556	DGS
SRR26639373	162	0.72	DGS
SRR26639395	162	0.72	DGS
SRR26639372	167	0.742222	DGS
SRR26639375	167	0.742222	DGS
SRR26639377	167	0.742222	DGS
SRR26639371	168	0.746667	DGS
SRR26639376	174	0.773333	DGS
SRR26639370	177	0.786667	DGS
SON_05	188	0.835556	DGS
median	147.5	0.655555
average	140.622	0.624986

## Sheet: Hyb-seq
taxonID	num_ortho	%ortho_out_of_total_225	data_type
GRAVPULC_3186	37	0.164444	Hyb-seq
GRAVAMBR_5102	38	0.168889	Hyb-seq
CINCOREO_3432	55	0.244444	Hyb-seq
AMPHCILI_4264	65	0.288889	Hyb-seq
AMPHGOSS_455	65	0.288889	Hyb-seq
Boyania_ken	66	0.293333	Hyb-seq
PREUGABO_3693	67	0.297778	Hyb-seq
CATPIL_126	70	0.311111	Hyb-seq
CINCACAU_2861	70	0.311111	Hyb-seq
AMPHSETO_829	78	0.346667	Hyb-seq
AMPHHETE_4076	79	0.351111	Hyb-seq
Hcle_1655	82	0.364444	Hyb-seq
PREUKAME_4090	83	0.368889	Hyb-seq
Meng_2739	85	0.377778	Hyb-seq
CALVHIRS_1502	86	0.382222	Hyb-seq
DDES_3440	86	0.382222	Hyb-seq
CALVORIE_4122	90	0.4	Hyb-seq
MCORD_2942	94	0.417778	Hyb-seq
CSP_2541	99	0.44	Hyb-seq
Halt_2490	104	0.462222	Hyb-seq
Halt_228	114	0.506667	Hyb-seq
BSINE_2678	118	0.524444	Hyb-seq
Mgri_1432	120	0.533333	Hyb-seq
MEDIMANN_3834	121	0.537778	Hyb-seq
Marf_9755	122	0.542222	Hyb-seq
MMYRT_59	123	0.546667	Hyb-seq
Mcoc_198	123	0.546667	Hyb-seq
KEN_WALKERI	124	0.551111	Hyb-seq
MED_CUNEATA	132	0.586667	Hyb-seq
MELEG_2306	134	0.595556	Hyb-seq
Mqua_10139	135	0.6	Hyb-seq
MHIMA_1908	137	0.608889	Hyb-seq
MQUADRIA_7579	137	0.608889	Hyb-seq
MVAGA_1662	139	0.617778	Hyb-seq
MCAMI_920	140	0.622222	Hyb-seq
Mpol_1500	142	0.631111	Hyb-seq
MGEN_2274	143	0.635556	Hyb-seq
MVENO_61	145	0.644444	Hyb-seq
MCORDA_2750	146	0.648889	Hyb-seq
MDISP	146	0.648889	Hyb-seq
FFORD_16335	147	0.653333	Hyb-seq
MMEDI	148	0.657778	Hyb-seq
Mtey_192	151	0.671111	Hyb-seq
Mtey_61	151	0.671111	Hyb-seq
Ppul_194	153	0.68	Hyb-seq
Mrub_732	154	0.684444	Hyb-seq
MBANA_2743	156	0.693333	Hyb-seq
Mpac_2745	156	0.693333	Hyb-seq
Pcon_1576	156	0.693333	Hyb-seq
PHOOK_2463	157	0.697778	Hyb-seq
Mbak_813	158	0.702222	Hyb-seq
Mhom_2441	158	0.702222	Hyb-seq
Msp_116	158	0.702222	Hyb-seq
MMACR_7591	159	0.706667	Hyb-seq
MWHIT_2810	159	0.706667	Hyb-seq
Macu_2512	159	0.706667	Hyb-seq
Merp_9083	159	0.706667	Hyb-seq
MMICR_8757	160	0.711111	Hyb-seq
MMORT_10123	160	0.711111	Hyb-seq
Pvar_79	161	0.715556	Hyb-seq
MRHOD_319	163	0.724444	Hyb-seq
Mapo_665	163	0.724444	Hyb-seq
MRUBI_3970	164	0.728889	Hyb-seq
Mhal_2633	164	0.728889	Hyb-seq
MCHER_298	165	0.733333	Hyb-seq
MANIS_10815	166	0.737778	Hyb-seq
MRUBE_432	166	0.737778	Hyb-seq
Mcal_9612	166	0.737778	Hyb-seq
Mnan_2628	167	0.742222	Hyb-seq
Mcau_1709	178	0.791111	Hyb-seq
median	141	0.626667
average	127.457	0.566476

## Sheet: RNA-seq
taxonID	num_ortho	%ortho_out_of_total_225	data_type
SRR17439742	117	0.52	RNA-seq
SRR17439744	127	0.564444	RNA-seq
SRR17439747	128	0.568889	RNA-seq
SRR17439748	134	0.595556	RNA-seq
SRR17439749	136	0.604444	RNA-seq
SRR17439750	137	0.608889	RNA-seq
SRR17439743	138	0.613333	RNA-seq
SRR17439751	141	0.626667	RNA-seq
SRR17439745	142	0.631111	RNA-seq
ERR2040321	145	0.644444	RNA-seq
SRR17439746	148	0.657778	RNA-seq
SRR8720026	213	0.946667	RNA-seq
CRR290829	214	0.951111	RNA-seq
SRR22557471	216	0.96	RNA-seq
SRR22574045	216	0.96	RNA-seq
DRR172093	221	0.982222	RNA-seq
median	141.5	0.628889
average	160.812	0.714722
